# Supplementary material for: Database of bird species composition in natural habitats and forest plantations
Source: Data Brief. 2019 Oct 24;27:104715. doi: 10.1016/j.dib.2019.104715 (PMC6920487; doi:10.1016/j.dib.2019.104715)
Supplement: Multimedia component 1 [file mmc1.xlsx]

## Sheet: Plan1
Habitat	Site	Point_ID	Date	Time	Species	Number_individuals
Eucalyptus	Panorama	P1	2014-10-12	06:23:00	Patagioenas_picazuro	1
Eucalyptus	Panorama	P1	2014-10-12	06:23:00	Vireo_olivaceus	1
Eucalyptus	Panorama	P1	2014-10-12	06:23:00	Zonotrichia_capensis	1
Eucalyptus	Panorama	P1	2014-10-12	06:23:00	Cyclarhis_gujanensis	1
Eucalyptus	Panorama	P1	2014-10-12	06:23:00	Turdus_albicolis	1
Eucalyptus	Panorama	P2	2014-10-12	06:48:00	Vireo_olivaceus	1
Eucalyptus	Panorama	P2	2014-10-12	06:48:00	Patagioenas_picazuro	1
Eucalyptus	Panorama	P2	2014-10-12	06:48:00	Troglodytes_aedon	1
Eucalyptus	Panorama	P3	2014-10-12	07:12:00	Patagioenas_picazuro	1
Eucalyptus	Panorama	P3	2014-10-12	07:12:00	Geothlypis_aequinoctialis	1
Eucalyptus	Panorama	P3	2014-10-12	07:12:00	Thamnophilus_ruficapillus	1
Eucalyptus	Panorama	P3	2014-10-12	07:12:00	Emberizoides_herbicola	1
Eucalyptus	Panorama	P4	2014-10-12	07:38:00	0	0
Eucalyptus	Panorama	P5	2014-10-12	08:10:00	Leptotila_verreauxi	1
Eucalyptus	Panorama	P5	2014-10-12	08:10:00	Furnarius_rufus	1
Eucalyptus	Panorama	P5	2014-10-12	08:10:00	Patagioenas_picazuro	1
Eucalyptus	Panorama	P6	2014-10-12	08:36:00	0	0
Eucalyptus	Formosa	H1	2014-11-05	06:35:00	Zonotrichia_capensis	1
Eucalyptus	Formosa	H1	2014-11-05	06:35:00	Turdus_rufiventris	1
Eucalyptus	Formosa	H1	2014-11-05	06:35:00	Furnarius_rufus	1
Eucalyptus	Formosa	H1	2014-11-05	06:35:00	Patagioenas_picazuro	1
Eucalyptus	Formosa	H1	2014-11-05	06:35:00	Pitangus_sulphuratus	1
Eucalyptus	Formosa	H1	2014-11-05	06:35:00	Paroaria_coronata	1
Eucalyptus	Formosa	H1	2014-11-05	06:35:00	Agelaioides_badius	1
Eucalyptus	Formosa	H2	2014-11-05	06:51:00	Zonotrichia_capensis	1
Eucalyptus	Formosa	H2	2014-11-05	06:51:00	Pachyramphus_polichopterus	1
Eucalyptus	Formosa	H2	2014-11-05	06:51:00	Patagioenas_picazuro	1
Eucalyptus	Formosa	H2	2014-11-05	06:51:00	Leptotila_verreauxi	1
Eucalyptus	Formosa	H2	2014-11-05	06:51:00	Furnarius_rufus	1
Eucalyptus	Formosa	H2	2014-11-05	06:51:00	Pitangus_sulphuratus	1
Eucalyptus	Formosa	H3	2014-11-05	07:15:00	Basileuterus_culicivorus	1
Eucalyptus	Formosa	H3	2014-11-05	07:15:00	Zonotrichia_capensis	2
Eucalyptus	Formosa	H3	2014-11-05	07:15:00	Leptotila_verreauxi	1
Eucalyptus	Formosa	H3	2014-11-05	07:15:00	Turdus_amaurochalinus	1
Eucalyptus	Formosa	H3	2014-11-05	07:15:00	Leptotila_verreauxi	1
Eucalyptus	Formosa	H3	2014-11-05	07:15:00	Turdus_rufiventris	1
Eucalyptus	Formosa	H3	2014-11-05	07:15:00	Furnarius_rufus	1
Eucalyptus	Formosa	H3	2014-11-05	07:15:00	Pachyramphus_polichopterus	1
Eucalyptus	Formosa	H3	2014-11-05	07:15:00	Pitangus_sulphuratus	1
Eucalyptus	Formosa	H4	2014-11-05	07:44:00	Turdus_amaurochalinus	1
Eucalyptus	Formosa	H4	2014-11-05	07:44:00	Basileuterus_culicivorus	1
Eucalyptus	Formosa	H4	2014-11-05	07:44:00	Cyclarhis_gujanensis	1
Eucalyptus	Formosa	H4	2014-11-05	07:44:00	Vireo_olivaceus	1
Eucalyptus	Formosa	H4	2014-11-05	07:44:00	Zonotrichia_capensis	1
Eucalyptus	Formosa	H4	2014-11-05	07:44:00	Furnarius_rufus	1
Eucalyptus	Formosa	H4	2014-11-05	07:44:00	Geothlypis_aequinoctialis	1
Eucalyptus	Formosa	H5	2014-11-05	08:01:00	Geothlypis_aequinoctialis	1
Eucalyptus	Formosa	H5	2014-11-05	08:01:00	Basileuterus_culicivorus	1
Eucalyptus	Formosa	H5	2014-11-05	08:01:00	Myiothlypis_leucoblephara	1
Eucalyptus	Formosa	H5	2014-11-05	08:01:00	Zonotrichia_capensis	1
Eucalyptus	Formosa	H5	2014-11-05	08:01:00	Thamnophilus_ruficapillus	1
Eucalyptus	Formosa	H5	2014-11-05	08:01:00	Setophaga_pitiayumi	1
Eucalyptus	Formosa	H6	2014-11-05	08:19:00	Pitangus_sulphuratus	1
Eucalyptus	Santa Clara	SC1	2014-12-06	06:53:00	Pitangus_sulphuratus	1
Eucalyptus	Santa Clara	SC1	2014-12-06	06:53:00	Turdus_rufiventris	1
Eucalyptus	Santa Clara	SC2	2014-12-06	07:11:00	Zonotrichia_capensis	1
Eucalyptus	Santa Clara	SC2	2014-12-06	07:11:00	Leptotila_verreauxi	1
Eucalyptus	Santa Clara	SC2	2014-12-06	07:11:00	Saltator_similis	1
Eucalyptus	Santa Clara	SC3	2014-12-06	07:32:00	Leptotila_verreauxi	1
Eucalyptus	Santa Clara	SC3	2014-12-06	07:32:00	Basileuterus_culicivorus	1
Eucalyptus	Santa Clara	SC3	2014-12-06	07:32:00	Patagioenas_picazuro	1
Eucalyptus	Santa Clara	SC3	2014-12-06	07:32:00	Myiothlypis_leucoblephara	1
Eucalyptus	Santa Clara	SC3	2014-12-06	07:32:00	Setophaga_pitiayumi	1
Eucalyptus	Santa Clara	SC3	2014-12-06	07:32:00	Cyclarhis_gujanensis	1
Eucalyptus	Santa Clara	SC4	2014-12-06	07:58:00	Zonotrichia_capensis	2
Eucalyptus	Santa Clara	SC5	2014-12-06	08:25:00	Zonotrichia_capensis	1
Eucalyptus	Santa Clara	SC5	2014-12-06	08:25:00	Turdus_rufiventris	1
Eucalyptus	Santa Clara	SC5	2014-12-06	08:25:00	Turdus_amaurochalinus	1
Eucalyptus	Santa Clara	SC6	2014-12-06	09:06:00	Turdus_leucomelas	1
Eucalyptus	Santa Clara	SC6	2014-12-06	09:06:00	Turdus_rufiventris	1
Eucalyptus	Santa Clara	SC6	2014-12-06	09:06:00	Geothlypis_aequinoctialis	1
Eucalyptus	Santa Lurdes	SL1	2014-12-07	06:58:00	Turdus_amaurochalinus	1
Eucalyptus	Santa Lurdes	SL1	2014-12-07	06:58:00	Leptotila_verreauxi	1
Eucalyptus	Santa Lurdes	SL1	2014-12-07	06:58:00	Pitangus_sulphuratus	1
Eucalyptus	Santa Lurdes	SL1	2014-12-07	06:58:00	Turdus_rufiventris	1
Eucalyptus	Santa Lurdes	SL1	2014-12-07	06:58:00	Furnarius_rufus	1
Eucalyptus	Santa Lurdes	SL2	2014-12-07	06:58:00	Patagioenas_picazuro	1
Eucalyptus	Santa Lurdes	SL3	2014-12-07	07:18:00	Lanio_cucullatus	1
Eucalyptus	Santa Lurdes	SL3	2014-12-07	07:18:00	Zonotrichia_capensis	2
Eucalyptus	Santa Lurdes	SL3	2014-12-07	07:18:00	Leptotila_verreauxi	1
Eucalyptus	Santa Lurdes	SL3	2014-12-07	07:18:00	Pitangus_sulphuratus	1
Eucalyptus	Santa Lurdes	SL3	2014-12-07	07:18:00	Furnarius_rufus	1
Eucalyptus	Santa Lurdes	SL3	2014-12-07	07:18:00	Patagioenas_picazuro	1
Eucalyptus	Santa Lurdes	SL4	2014-12-07	07:52:00	Myiophobus_fasciatus	1
Eucalyptus	Santa Lurdes	SL4	2014-12-07	07:52:00	Zonotrichia_capensis	1
Eucalyptus	Santa Lurdes	SL4	2014-12-07	07:52:00	Leptotila_verreauxi	1
Eucalyptus	Santa Lurdes	SL4	2014-12-07	07:52:00	Furnarius_rufus	1
Eucalyptus	Santa Lurdes	SL4	2014-12-07	07:52:00	Turdus_amaurochalinus	1
Eucalyptus	Santa Lurdes	SL4	2014-12-07	07:52:00	Patagioenas_picazuro	1
Eucalyptus	Santa Lurdes	SL4	2014-12-07	07:52:00	Cyclarhis_gujanensis	1
Eucalyptus	Santa Lurdes	SL5	2014-12-07	08:29:00	Molothrus_bonariensis	1
Eucalyptus	Santa Lurdes	SL5	2014-12-07	08:29:00	Turdus_amaurochalinus	1
Eucalyptus	Santa Lurdes	SL6	2014-12-07	09:00:00	Basileuterus_culicivorus	2
Eucalyptus	Santa Lurdes	SL6	2014-12-07	09:00:00	Turdus_rufiventris	1
Eucalyptus	Santa Lurdes	SL6	2014-12-07	09:00:00	Thamnophilus_ruficapillus	1
Eucalyptus	Santa Lurdes	SL6	2014-12-07	09:00:00	Basileuterus_culicivorus	1
Eucalyptus	Santa Lurdes	SL6	2014-12-07	09:00:00	Zonotrichia_capensis	1
Eucalyptus	Santa Lurdes	SL6	2014-12-07	09:00:00	Troglodytes_aedon	1
Eucalyptus	Batovi	B1	2014-11-08	07:07:00	Lanio_cucullatus	1
Eucalyptus	Batovi	B1	2014-11-08	07:07:00	Basileuterus_culicivorus	2
Eucalyptus	Batovi	B1	2014-11-08	07:07:00	Elaenia_parvirostris	1
Eucalyptus	Batovi	B1	2014-11-08	07:07:00	Leptotila_verreauxi	1
Eucalyptus	Batovi	B1	2014-11-08	07:07:00	Setophaga_pitiayumi	1
Eucalyptus	Batovi	B2	2014-11-08	07:33:00	Elaenia_parvirostris	1
Eucalyptus	Batovi	B2	2014-11-08	07:33:00	Basileuterus_culicivorus	1
Eucalyptus	Batovi	B2	2014-11-08	07:33:00	Geothlypis_aequinoctialis	1
Eucalyptus	Batovi	B2	2014-11-08	07:33:00	Zonotrichia_capensis	1
Eucalyptus	Batovi	B2	2014-11-08	07:33:00	Turdus_leucomelas	1
Eucalyptus	Batovi	B2	2014-11-08	07:33:00	Leptotila_verreauxi	1
Eucalyptus	Batovi	B3	2014-11-08	07:55:00	Geothlypis_aequinoctialis	1
Eucalyptus	Batovi	B4	2014-11-08	07:55:00	Elaenia_parvirostris	1
Eucalyptus	Batovi	B4	2014-11-08	07:55:00	Serpophaga_subcristata	1
Eucalyptus	Batovi	B4	2014-11-08	07:55:00	Zonotrichia_capensis	1
Eucalyptus	Batovi	B4	2014-11-08	07:55:00	Turdus_amaurochalinus	1
Eucalyptus	Batovi	B4	2014-11-08	07:55:00	Pitangus_sulphuratus	1
Eucalyptus	Batovi	B4	2014-11-08	07:55:00	Leptotila_verreauxi	1
Eucalyptus	Batovi	B5	2014-11-08	08:18:00	Sporagra_magellanica	1
Eucalyptus	Batovi	B5	2014-11-08	08:48:00	Zonotrichia_capensis	1
Eucalyptus	Batovi	B5	2014-11-08	08:42:00	Leptotila_verreauxi	1
Eucalyptus	Batovi	B5	2014-11-08	08:42:00	Geothlypis_aequinoctialis	1
Eucalyptus	Batovi	B6	2014-11-08	09:10:00	Turdus_amaurochalinus	1
Eucalyptus	Batovi	B6	2014-11-08	09:10:00	Zonotrichia_capensis	2
Eucalyptus	Batovi	B6	2014-11-08	09:10:00	Leptotila_verreauxi	1
Eucalyptus	Batovi	B6	2014-11-08	09:10:00	Saltator_similis	1
Eucalyptus	Batovi	B6	2014-11-08	09:10:00	Pitangus_sulphuratus	1
Eucalyptus	Batovi	B7	2014-11-08	09:32:00	Zonotrichia_capensis	1
Eucalyptus	Batovi	B7	2014-11-08	09:32:00	Serpophaga_subcristata	1
Eucalyptus	Batovi	B7	2014-11-08	09:32:00	Basileuterus_culicivorus	1
Eucalyptus	Batovi	B7	2014-11-08	09:32:00	Paroaria_coronata	1
Eucalyptus	Batovi	B7	2014-11-08	09:32:00	Furnarius_rufus	1
Eucalyptus	Batovi	B7	2014-11-08	09:32:00	Synallaxis_frontalis	1
Eucalyptus	Batovi	B8	2014-11-08	09:54:00	Zonotrichia_capensis	1
Eucalyptus	Batovi	B8	2014-11-08	09:54:00	Lanio_cucullatus	1
Eucalyptus	Batovi	B9	2014-11-08	10:17:00	Turdus_rufiventris	1
Eucalyptus	Batovi	B9	2014-11-08	10:17:00	Turdus_amaurochalinus	1
Eucalyptus	Batovi	B9	2014-11-08	10:17:00	Turdus_leucomelas	1
Eucalyptus	Batovi	B9	2014-11-08	10:17:00	Vireo_olivaceus	1
Eucalyptus	Batovi	B9	2014-11-08	10:17:00	Leptotila_verreauxi	1
Eucalyptus	Califórnia	C1	2014-11-10	07:33:00	Pitangus_sulphuratus	1
Eucalyptus	Califórnia	C1	2014-11-10	07:33:00	Patagioenas_picazuro	1
Eucalyptus	Califórnia	C1	2014-11-10	07:33:00	Saltator_similis	1
Eucalyptus	Califórnia	C2	2014-11-10	08:19:00	Saltator_similis	1
Eucalyptus	Califórnia	C3	2014-11-10	08:45:00	Lanio_cucullatus	1
Eucalyptus	Califórnia	C3	2014-11-10	08:45:00	Turdus_leucomelas	1
Eucalyptus	Califórnia	C3	2014-11-10	08:45:00	Pitangus_sulphuratus	1
Eucalyptus	Califórnia	C3	2014-11-10	08:45:00	Saltator_similis	1
Eucalyptus	Califórnia	C3	2014-11-10	08:45:00	Furnarius_rufus	1
Eucalyptus	Califórnia	C4	2014-11-10	08:59:00	Saltator_similis	1
Eucalyptus	Califórnia	C4	2014-11-10	08:59:00	Rupornis_magnirostris	1
Eucalyptus	Califórnia	C4	2014-11-10	09:16:00	Furnarius_rufus	1
Eucalyptus	Califórnia	C4	2014-11-10	09:16:00	Pitangus_sulphuratus	1
Eucalyptus	Califórnia	C5	2014-11-10	09:30:00	Leptotila_verreauxi	1
Eucalyptus	Califórnia	C5	2014-11-10	09:30:00	Pitangus_sulphuratus	1
Eucalyptus	Califórnia	C6	2014-11-10	09:48:00	0	0
Eucalyptus	C.Batovi	CB1	2014-11-26	07:15:00	Turdus_amaurochalinus	1
Eucalyptus	C.Batovi	CB1	2014-11-26	07:15:00	Patagioenas_picazuro	1
Eucalyptus	C.Batovi	CB1	2014-11-26	07:15:00	Zonotrichia_capensis	1
Eucalyptus	C.Batovi	CB1	2014-11-26	07:15:00	Leptotila_verreauxi	1
Eucalyptus	C.Batovi	CB2	2014-11-26	07:15:00	Zonotrichia_capensis	1
Eucalyptus	C.Batovi	CB2	2014-11-26	07:15:00	Turdus_amaurochalinus	1
Eucalyptus	C.Batovi	CB2	2014-11-26	07:15:00	Zonotrichia_capensis	1
Eucalyptus	C.Batovi	CB2	2014-11-26	07:15:00	Leptotila_verreauxi	1
Eucalyptus	C.Batovi	CB2	2014-11-26	07:15:00	Patagioenas_picazuro	1
Eucalyptus	C.Batovi	CB3	2014-11-26	07:42:00	Turdus_amaurochalinus	1
Eucalyptus	C.Batovi	CB3	2014-11-26	07:42:00	Patagioenas_picazuro	1
Eucalyptus	C.Batovi	CB3	2014-11-26	07:42:00	Zonotrichia_capensis	1
Eucalyptus	C.Batovi	CB3	2014-11-26	07:42:00	Leptotila_verreauxi	1
Eucalyptus	C.Batovi	CB3	2014-11-26	07:42:00	Zonotrichia_capensis	1
Eucalyptus	C.Batovi	CB4	2014-11-26	08:04:00	Zonotrichia_capensis	1
Eucalyptus	C.Batovi	CB4	2014-11-26	08:04:00	Leptotila_verreauxi	1
Eucalyptus	C.Batovi	CB4	2014-11-26	08:04:00	0	0
Eucalyptus	C.Batovi	CB5	2014-11-26	08:35:00	Turdus_amaurochalinus	1
Eucalyptus	C.Batovi	CB5	2014-11-26	08:35:00	Zonotrichia_capensis	1
Eucalyptus	C.Batovi	CB5	2014-11-26	08:35:00	Patagioenas_picazuro	1
Eucalyptus	C.Batovi	CB5	2014-11-26	08:35:00	Pitangus_sulphuratus	1
Eucalyptus	C.Batovi	CB6	2014-11-26	08:54:00	Turdus_leucomelas	1
Eucalyptus	C.Batovi	CB6	2014-11-26	08:54:00	Turdus_rufiventris	1
Eucalyptus	C.Batovi	CB6	2014-11-26	08:54:00	Zonotrichia_capensis	1
Eucalyptus	C.Batovi	CB6	2014-11-26	08:54:00	Turdus_amaurochalinus	1
Eucalyptus	C.Batovi	CB6	2014-11-26	08:54:00	Zonotrichia_capensis	1
Eucalyptus	C.Batovi	CB7	2014-11-26	09:16:00	Patagioenas_picazuro	1
Eucalyptus	C.Batovi	CB7	2014-11-26	09:16:00	Pitangus_sulphuratus	1
Eucalyptus	C.Batovi	CB7	2014-11-26	09:16:00	Leptotila_verreauxi	1
Eucalyptus	Margarida	M1	2014-11-26	07:28:00	Turdus_amaurochalinus	1
Eucalyptus	Margarida	M1	2016-12-10	07:28:00	Pitangus_sulphuratus	1
Eucalyptus	Margarida	M2	2016-12-10	07:49:00	Leptotila_verreauxi	1
Eucalyptus	Margarida	M3	2016-12-10	08:08:00	Chlorostilbon_lucidus	1
Eucalyptus	Margarida	M3	2016-12-10	08:08:00	Basileuterus_culicivorus	1
Eucalyptus	Margarida	M4	2016-12-10	08:29:00	Milvago_chimachima	1
Eucalyptus	Margarida	M4	2016-12-10	08:29:00	Rupornis_magnirostris	1
Eucalyptus	Margarida	M4	2016-12-10	08:29:00	Leptotila_verreauxi	1
Grazed_grassland	Ponta das Canas	P1	2014-10-21	06:58:00	Pseudoleistes_guirahuro	1
Grazed_grassland	Ponta das Canas	P1	2014-10-21	06:58:00	Ammodramus_humeralis	2
Grazed_grassland	Ponta das Canas	P1	2014-10-21	06:58:00	Molothrus_bonariensis	2
Grazed_grassland	Ponta das Canas	P1	2014-10-21	06:58:00	Zonotrichia_capensis	1
Grazed_grassland	Ponta das Canas	P1	2014-10-21	06:58:00	Rhynchotus_rufescens	2
Grazed_grassland	Ponta das Canas	P1	2014-10-21	06:58:00	Sicalis_luteola	2
Grazed_grassland	Ponta das Canas	P2	2014-10-21	07:22:00	Sicalis_luteola	1
Grazed_grassland	Ponta das Canas	P2	2014-10-21	07:22:00	Ammodramus_humeralis	1
Grazed_grassland	Ponta das Canas	P2	2014-10-21	07:22:00	Colaptes_campestris	1
Grazed_grassland	Ponta das Canas	P2	2014-10-21	07:22:00	Gallinago_paraguaiae	2
Grazed_grassland	Ponta das Canas	P2	2014-10-21	07:22:00	Rhynchotus_rufescens	2
Grazed_grassland	Ponta das Canas	P3	2014-10-21	07:43:00	Tyrannus_savana	5
Grazed_grassland	Ponta das Canas	P3	2014-10-21	07:43:00	Vanellus_chilensis	1
Grazed_grassland	Ponta das Canas	P4	2014-10-21	08:08:00	0	0
Grazed_grassland	Ponta das Canas	P5	2014-10-21	08:36:00	Zonotrichia_capensis	1
Grazed_grassland	Ponta das Canas	P6	2014-10-21	09:02:00	Ammodramus_humeralis	2
Grazed_grassland	Ponta das Canas	P7	2014-10-21	09:24:00	Columbina_talpacoti	2
Grazed_grassland	Ponta das Canas	P7	2014-10-21	09:24:00	Zonotrichia_capensis	2
Grazed_grassland	Ponta das Canas	P7	2014-10-21	09:24:00	Tyrannus_savana	5
Grazed_grassland	Ponta das Canas	P7	2014-10-21	09:24:00	Mimus_saturninus	1
Grazed_grassland	Vacacaí	P1	2014-10-24	07:01:00	Zonotrichia_capensis	3
Grazed_grassland	Vacacaí	P1	2014-10-24	07:01:00	Colaptes_campestris	3
Grazed_grassland	Vacacaí	P2	2014-10-24	07:21:00	Emberizoides_herbicola	3
Grazed_grassland	Vacacaí	P2	2014-10-24	07:21:00	Amazoneta_brasiliensis	2
Grazed_grassland	Vacacaí	P2	2014-10-24	07:21:00	Zonotrichia_capensis	1
Grazed_grassland	Vacacaí	P2	2014-10-24	07:21:00	Ammodramus_humeralis	1
Grazed_grassland	Vacacaí	P3	2014-10-24	07:42:00	Zonotrichia_capensis	1
Grazed_grassland	Vacacaí	P3	2014-10-24	07:42:00	Amazoneta_brasiliensis	2
Grazed_grassland	Vacacaí	P3	2014-10-24	07:42:00	Molothrus_bonariensis	3
Grazed_grassland	Vacacaí	P4	2014-10-24	08:01:00	Sicalis_luteola	2
Grazed_grassland	Vacacaí	P4	2014-10-24	08:01:00	Gallinago_paraguaiae	1
Grazed_grassland	Vacacaí	P4	2014-10-24	08:01:00	Ammodramus_humeralis	1
Grazed_grassland	Vacacaí	P4	2014-10-24	08:01:00	Zonotrichia_capensis	2
Grazed_grassland	Vacacaí	P4	2014-10-24	08:01:00	Cariama_cristata	2
Grazed_grassland	Vacacaí	P5	2014-10-24	08:22:00	Zonotrichia_capensis	2
Grazed_grassland	Vacacaí	P5	2014-10-24	08:22:00	Ammodramus_humeralis	2
Grazed_grassland	Vacacaí	P5	2014-10-24	08:22:00	Vanellus_chilensis	1
Grazed_grassland	Vacacaí	P5	2014-10-24	08:22:00	Emberizoides_herbicola	2
Grazed_grassland	Vacacaí	P6	2014-10-24	08:46:00	Zonotrichia_capensis	2
Grazed_grassland	Vacacaí	P6	2014-10-24	08:46:00	Sicalis_luteola	1
Grazed_grassland	Vacacaí	P6	2014-10-24	08:46:00	Ammodramus_humeralis	1
Grazed_grassland	Vacacaí	P6	2014-10-24	08:46:00	Colaptes_campestris	1
Grazed_grassland	Vacacaí	P6	2014-10-24	08:46:00	Tyrannus_savana	1
Grazed_grassland	Vacacaí	P6	2014-10-24	08:46:00	Furnarius_rufus	1
Grazed_grassland	Vacacaí	P7	2014-10-24	09:08:00	Xolmis_irupero	2
Grazed_grassland	Vacacaí	P7	2014-10-24	09:08:00	Tyrannus_savana	2
Grazed_grassland	Vacacaí	P7	2014-10-24	09:08:00	Vanellus_chilensis	1
Grazed_grassland	Vacacaí	P7	2014-10-24	09:08:00	Paroaria_coronata	2
Grazed_grassland	Vacacaí	P7	2014-10-24	09:08:00	Camptostoma_obsoletum	1
Grazed_grassland	Vacacaí	P7	2014-10-24	09:08:00	Zonotrichia_capensis	2
Grazed_grassland	Vacacaí	P7	2014-10-24	09:08:00	Leptotila_verreauxi	1
Grazed_grassland	Vacacaí	P7	2014-10-24	09:08:00	Sicalis_luteola	2
Grazed_grassland	Vacacaí	P7	2014-10-24	09:08:00	Nycticorax_nycticorax	1
Grazed_grassland	Vacacaí	P7	2014-10-24	09:08:00	Molothrus_bonariensis	2
Grazed_grassland	Vacacaí	P7	2014-10-24	09:08:00	Ammodramus_humeralis	1
Grazed_grassland	Vacacaí	P7	2014-10-24	09:08:00	Schoeniophylax_phryganophilus	2
Grazed_grassland	Sta Clara	P1	2014-11-17	07:03:00	0	0
Grazed_grassland	Sta Clara	P2	2014-11-17	07:18:00	Ammodramus_humeralis	1
Grazed_grassland	Sta Clara	P2	2014-11-17	07:18:00	Emberizoides_herbicola	2
Grazed_grassland	Sta Clara	P2	2014-11-17	07:18:00	Anthus_hellmayri	1
Grazed_grassland	Sta Clara	P2	2014-11-17	07:18:00	Emberizoides_ypiranganus	1
Grazed_grassland	Sta Clara	P3	2014-11-17	07:37:00	Sicalis_luteola	2
Grazed_grassland	Sta Clara	P3	2014-11-17	07:37:00	Ammodramus_humeralis	2
Grazed_grassland	Sta Clara	P3	2014-11-17	07:37:00	Anthus_hellmayri	1
Grazed_grassland	Sta Clara	P4	2014-11-17	07:58:00	Anthus_hellmayri	2
Grazed_grassland	Sta Clara	P4	2014-11-17	07:58:00	Emberizoides_ypiranganus	1
Grazed_grassland	Sta Clara	P5	2014-11-17	08:21:00	0	0
Grazed_grassland	Sta Clara	P6	2014-11-17	08:49:00	Vanellus_chilensis	1
Grazed_grassland	Pedras Brancas	P1	2014-11-22	06:58:00	Ammodramus_humeralis	1
Grazed_grassland	Pedras Brancas	P1	2014-11-22	06:58:00	Emberizoides_herbicola	1
Grazed_grassland	Pedras Brancas	P2	2014-11-22	07:19:00	Ammodramus_humeralis	1
Grazed_grassland	Pedras Brancas	P2	2014-11-22	07:19:00	Tyrannus_savana	1
Grazed_grassland	Pedras Brancas	P2	2014-11-22	07:19:00	Zonotrichia_capensis	1
Grazed_grassland	Pedras Brancas	P3	2014-11-22	07:43:00	Tyrannus_savana	2
Grazed_grassland	Pedras Brancas	P3	2014-11-22	07:43:00	Paroaria_coronata	2
Grazed_grassland	Pedras Brancas	P3	2014-11-22	07:43:00	Furnarius_rufus	2
Grazed_grassland	Pedras Brancas	P3	2014-11-22	07:43:00	Geothlypis_aequinoctialis	1
Grazed_grassland	Pedras Brancas	P3	2014-11-22	07:43:00	Ammodramus_humeralis	1
Grazed_grassland	Pedras Brancas	P3	2014-11-22	07:43:00	Zonotrichia_capensis	3
Grazed_grassland	Pedras Brancas	P3	2014-11-22	07:43:00	Schoeniophylax_phryganophilus	2
Grazed_grassland	Pedras Brancas	P3	2014-11-22	07:43:00	Pseudoleistes_guirahuro	2
Grazed_grassland	Pedras Brancas	P4	2014-11-22	08:09:00	Anthus_hellmayri	1
Grazed_grassland	Pedras Brancas	P4	2014-11-22	08:09:00	Ammodramus_humeralis	2
Grazed_grassland	Pedras Brancas	P4	2014-11-22	08:09:00	Tyrannus_savana	1
Grazed_grassland	Pedras Brancas	P4	2014-11-22	08:09:00	Zonotrichia_capensis	2
Grazed_grassland	Pedras Brancas	P5	2014-11-22	08:32:00	Ammodramus_humeralis	1
Grazed_grassland	Pedras Brancas	P5	2014-11-22	08:32:00	Sicalis_luteola	4
Grazed_grassland	Pedras Brancas	P5	2014-11-22	08:32:00	Tyrannus_savana	1
Grazed_grassland	Pedras Brancas	P5	2014-11-22	08:32:00	Xanthopsar_flavus*	13
Grazed_grassland	Pedras Brancas	P6	2014-11-22	08:58:00	Paroaria_coronata	2
Grazed_grassland	Pedras Brancas	P6	2014-11-22	08:58:00	Ammodramus_humeralis	1
Grazed_grassland	Pedras Brancas	P6	2014-11-22	08:58:00	Tyrannus_savana	1
Grazed_grassland	Pedras Brancas	P7	2014-11-22	09:22:00	Sicalis_luteola	2
Grazed_grassland	Pedras Brancas	P7	2014-11-22	09:22:00	Anthus_hellmayri	1
Grazed_grassland	Pedras Brancas	P8	2014-11-22	09:52:00	Sicalis_luteola	1
Grazed_grassland	Pedras Brancas	P8	2014-11-22	09:52:00	Anumbius_annumbi	1
Grazed_grassland	Pedras Brancas	P8	2014-11-22	09:52:00	Ammodramus_humeralis	2
Grazed_grassland	Pedras Brancas	P8	2014-11-22	09:52:00	Zonotrichia_capensis	1
Grazed_grassland	Pedras Brancas	P8	2014-11-22	09:52:00	Tyrannus_savana	1
Grazed_grassland	Pedras Brancas	P8	2014-11-22	09:52:00	Anthus_hellmayri	1
Grazed_grassland	Pedras Brancas	P9	2014-11-22	10:16:00	Sicalis_luteola	1
Grazed_grassland	Pedras Brancas	P9	2014-11-22	10:16:00	Guira_guira	1
Grazed_grassland	Pedras Brancas	P9	2014-11-22	10:16:00	Ammodramus_humeralis	1
Grazed_grassland	Batovi	P1	2015-01-13	07:11:00	Pitangus_sulphuratus	1
Grazed_grassland	Batovi	P1	2015-01-13	07:11:00	Zonotrichia_capensis	1
Grazed_grassland	Batovi	P1	2015-01-13	07:11:00	Gnorimopsar_chopi	1
Grazed_grassland	Batovi	P2	2015-01-13	07:33:00	Zonotrichia_capensis	2
Grazed_grassland	Batovi	P2	2015-01-13	07:33:00	Tyrannus_savana	1
Grazed_grassland	Batovi	P2	2015-01-13	07:33:00	Paroaria_coronata	1
Grazed_grassland	Batovi	P2	2015-01-13	07:33:00	Pitangus_sulphuratus	1
Grazed_grassland	Batovi	P3	2015-01-13	07:52:00	0	1
Grazed_grassland	Batovi	P4	2015-01-13	08:23:00	Ammodramus_humeralis	1
Grazed_grassland	Batovi	P4	2015-01-13	08:23:00	Tyrannus_savana	1
Grazed_grassland	Batovi	P5	2015-01-13	08:49:00	Ammodramus_humeralis	1
Grazed_grassland	Batovi	P5	2015-01-13	08:49:00	Gnorimopsar_chopi	1
Grazed_grassland	Batovi	P5	2015-01-13	08:49:00	Nothura_maculosa	1
Grazed_grassland	Batovi	P5	2015-01-13	08:49:00	Amazoneta_brasiliensis	1
Grazed_grassland	Batovi	P6	2015-01-13	09:13:00	Ammodramus_humeralis	1
Grazed_grassland	Batovi	P6	2015-01-13	09:13:00	Sicalis_luteola	1
Grazed_grassland	Ferrugem	P1	2015-10-27	06:57:00	Emberizoides_herbicola	1
Grazed_grassland	Ferrugem	P1	2015-10-27	06:57:00	Ammodramus_humeralis	1
Grazed_grassland	Ferrugem	P2	2015-10-27	07:25:00	Ammodramus_humeralis	1
Grazed_grassland	Ferrugem	P2	2015-10-27	07:25:00	Emberizoides_herbicola	2
Grazed_grassland	Ferrugem	P2	2015-10-27	07:25:00	Paroaria_coronata	1
Grazed_grassland	Ferrugem	P2	2015-10-27	07:25:00	Zonotrichia_capensis	2
Grazed_grassland	Ferrugem	P3	2015-10-27	07:49:00	Anumbius_annumbi	1
Grazed_grassland	Ferrugem	P3	2015-10-27	07:49:00	Schoeniophylax_phryganophilus	1
Grazed_grassland	Ferrugem	P3	2015-10-27	07:49:00	Zonotrichia_capensis	1
Grazed_grassland	Ferrugem	P3	2015-10-27	07:49:00	Ammodramus_humeralis	1
Grazed_grassland	Ferrugem	P3	2015-10-27	07:49:00	Emberizoides_herbicola	1
Grazed_grassland	Ferrugem	P4	2015-10-27	08:14:00	Zonotrichia_capensis	1
Grazed_grassland	Ferrugem	P4	2015-10-27	08:14:00	Emberizoides_herbicola	1
Grazed_grassland	Ferrugem	P4	2015-10-27	08:14:00	Anumbius_annumbi	1
Grazed_grassland	Ferrugem	P5	2015-10-27	08:38:00	Anthus_hellmayri	1
Grazed_grassland	Ferrugem	P6	2015-10-27	09:01:00	Sporophila_caerulescens	1
Grazed_grassland	Ferrugem	P6	2015-10-27	09:01:00	Zonotrichia_capensis	2
Grazed_grassland	Ferrugem	P6	2015-10-27	09:01:00	Ammodramus_humeralis	1
Grazed_grassland	Ferrugem	P6	2015-10-27	09:01:00	Sicalis_luteola	1
Grazed_grassland	Ferrugem	P6	2015-10-27	09:01:00	Tyrannus_melancholicus	1
Grazed_grassland	Ferrugem	P6	2015-10-27	09:01:00	Emberizoides_herbicola	1
Grazed_grassland	Ferrugem	P7	2015-10-27	09:22:00	Furnarius_rufus	2
Grazed_grassland	Ferrugem	P7	2015-10-27	09:22:00	Anthus_hellmayri	1
Grazed_grassland	Ferrugem	P7	2015-10-27	09:22:00	Ammodramus_humeralis	1
Grazed_grassland	Bento	P1	2015-10-29	06:56:00	Nothura_maculosa	1
Grazed_grassland	Bento	P1	2015-10-29	06:56:00	Ammodramus_humeralis	2
Grazed_grassland	Bento	P1	2015-10-29	06:56:00	Emberizoides_herbicola	1
Grazed_grassland	Bento	P2	2015-10-29	07:17:00	Ammodramus_humeralis	1
Grazed_grassland	Bento	P2	2015-10-29	07:17:00	Anthus_hellmayri	2
Grazed_grassland	Bento	P2	2015-10-29	07:17:00	Emberizoides_herbicola	1
Grazed_grassland	Bento	P3	2015-10-29	07:39:00	Ammodramus_humeralis	2
Grazed_grassland	Bento	P3	2015-10-29	07:39:00	Sicalis_luteola	2
Grazed_grassland	Bento	P3	2015-10-29	07:39:00	Zonotrichia_capensis	2
Grazed_grassland	Bento	P3	2015-10-29	07:39:00	Anumbius_annumbi	1
Grazed_grassland	Bento	P4	2015-10-29	08:03:00	Zonotrichia_capensis	1
Grazed_grassland	Bento	P4	2015-10-29	08:03:00	Embernagra_platensis	1
Grazed_grassland	Bento	P4	2015-10-29	08:03:00	Schoeniophylax_phryganophilus	1
Grazed_grassland	Bento	P4	2015-10-29	08:03:00	Gallinago_paraguaiae	1
Grazed_grassland	Bento	P5	2015-10-29	08:27:00	Cistothorus_platensis	2
Grazed_grassland	Bento	P5	2015-10-29	08:27:00	Ammodramus_humeralis	1
Grazed_grassland	Bento	P5	2015-10-29	08:27:00	Paroaria_coronata	1
Grazed_grassland	São Bento	P1	2015-12-03	07:01:00	Vanellus_chilensis	2
Grazed_grassland	São Bento	P1	2015-12-03	07:01:00	Ammodramus_humeralis	4
Grazed_grassland	São Bento	P1	2015-12-03	07:01:00	Emberizoides_herbicola	2
Grazed_grassland	São Bento	P1	2015-12-03	07:01:00	Nothura_maculosa	1
Grazed_grassland	São Bento	P1	2015-12-03	07:01:00	Sicalis_luteola	3
Grazed_grassland	São Bento	P2	2015-12-03	07:19:00	Ammodramus_humeralis	2
Grazed_grassland	São Bento	P2	2015-12-03	07:19:00	Nothura_maculosa	1
Grazed_grassland	São Bento	P2	2015-12-03	07:19:00	Emberizoides_herbicola	1
Grazed_grassland	São Bento	P2	2015-12-03	07:19:00	Cistothorus_platensis	1
Grazed_grassland	São Bento	P3	2015-12-03	07:43:00	0	0
Grazed_grassland	São Bento	P4	2015-12-03	08:12:00	Sicalis_luteola	3
Grazed_grassland	São Bento	P4	2015-12-03	08:12:00	Cistothorus_platensis	1
Grazed_grassland	São Bento	P5	2015-12-03	08:35:00	Sicalis_luteola	2
Grazed_grassland	São Bento	P5	2015-12-03	08:35:00	Tyrannus_savana	4
Grazed_grassland	São Bento	P5	2015-12-03	08:35:00	Ammodramus_humeralis	1
Grazed_grassland	São Bento	P5	2015-12-03	08:35:00	Rhynchotus_rufescens	1
Grazed_grassland	São Bento	P5	2015-12-03	08:35:00	Colaptes_campestris	1
Grazed_grassland	São Bento	P5	2015-12-03	08:35:00	Nothura_maculosa	1
Grazed_grassland	São Bento	P5	2015-12-03	08:35:00	Ammodramus_humeralis	1
Grazed_grassland	São Bento	P5	2015-12-03	08:35:00	Furnarius_rufus	1
Grazed_grassland	São Bento	P5	2015-12-03	08:35:00	Vanellus_chilensis	1
Grazed_grassland	São Bento	P6	2015-12-03	08:59:00	Falco_sparverius	2
Grazed_grassland	São Bento	P6	2015-12-03	08:59:00	Sicalis_luteola	1
Grazed_grassland	São Bento	P7	2015-12-03	09:18:00	Vanellus_chilensis	4
Grazed_grassland	São Bento	P8	2015-12-03	09:41:00	Rhynchotus_rufescens	1
Grazed_grassland	São Bento	P8	2015-12-03	09:41:00	Falco_sparverius	1
Grazed_grassland	São Bento	P8	2015-12-03	09:41:00	Geranoaetus_albicaudatus	1
Forest	Panorama	P1	2014-11-27	08:01:00	Sittasomus_griseicapilus	1
Forest	Panorama	P1	2014-11-27	08:01:00	Euphonia_chlorothica	1
Forest	Panorama	P1	2014-11-27	08:01:00	Turdus_amaurochalinus	1
Forest	Panorama	P1	2014-11-27	08:01:00	Basileuterus_culicivorus	1
Forest	Panorama	P1	2014-11-27	08:01:00	Veniliornis_spilogaster	1
Forest	Panorama	P1	2014-11-27	08:01:00	Vireo_olivaceus	1
Forest	Panorama	P1	2014-11-27	08:01:00	Myiothlypis_leucoblepharus	1
Forest	Panorama	P1	2014-11-27	08:01:00	Sittasomus_griseicapilus	1
Forest	Panorama	P1	2014-11-27	08:01:00	Setophaga_pitiayumi	1
Forest	Panorama	P1	2014-11-27	08:01:00	Thamnophilus_caerulescens	1
Forest	Panorama	P1	2014-11-27	08:01:00	Patagioenas_cayennensis	1
Forest	Panorama	P2	2014-11-27	08:15:00	Cyanocorax_caeruleus	1
Forest	Panorama	P2	2014-11-27	08:15:00	Myiodinastes_swainsoni	1
Forest	Panorama	P2	2014-11-27	08:15:00	Turdus_rufiventris	1
Forest	Panorama	P2	2014-11-27	08:15:00	Tangara_preciosa	1
Forest	Panorama	P3	2014-11-27	09:00:00	Setophaga_pitiayumi	1
Forest	Panorama	P3	2014-11-27	09:00:00	Basileuterus_culicivorus	1
Forest	Panorama	P3	2014-11-27	09:00:00	Leptotila_verreauxi	1
Forest	Panorama	P3	2014-11-27	09:00:00	Leptotila_verreauxi	1
Forest	Panorama	P3	2014-11-27	09:00:00	Pachyramphus_polychopterus	1
Forest	Panorama	P3	2014-11-27	09:00:00	Myiodinastes_swainsoni	1
Forest	Panorama	P3	2014-11-27	09:00:00	Veniliornis_spilogaster	1
Forest	Panorama	P4	2014-11-27	09:17:00	Euphonia_chlorothica	1
Forest	Panorama	P4	2014-11-27	09:17:00	Trogon_surrucura	1
Forest	Panorama	P4	2014-11-27	09:17:00	Cyclaris_gujanensis	1
Forest	Panorama	P4	2014-11-27	09:17:00	Turdus_albicolis	1
Forest	Panorama	P5	2014-11-27	10:00:00	Cyclaris_gujanensis	1
Forest	Panorama	P5	2014-11-27	10:00:00	Cacicus_chrysopterus	1
Forest	Panorama	P5	2014-11-27	10:00:00	Vireo_olivaceus	1
Forest	Panorama	P5	2014-11-27	10:00:00	Basileuterus_culicivorus	1
Forest	Panorama	P5	2014-11-27	10:00:00	Saltator_similis	1
Forest	Panorama	P5	2014-11-27	10:00:00	Stephanophorus_diadematus	1
Forest	Panorama	P5	2014-11-27	10:00:00	Myiothlypis_leucoblepharus	1
Forest	Panorama	P5	2014-11-27	10:00:00	Mackeanzina_leachii	1
Forest	Panorama	P5	2014-11-27	10:06:00	Tangara_preciosa	1
Forest	Panorama	P5	2014-11-27	10:11:00	Leptotila_verreauxi	1
Forest	Panorama	P5	2014-11-27	10:14:00	Myiodinastes_swainsoni	1
Forest	Paraíso	Pa1	2014-11-29	07:22:00	Myiodinastes_maculatus	1
Forest	Paraíso	Pa1	2014-11-29	07:22:00	Cyclaris_gujanensis	1
Forest	Paraíso	Pa1	2014-11-29	07:22:00	Camptostoma_obsoletum	1
Forest	Paraíso	Pa1	2014-11-29	07:22:00	Thamnophilus_caerulescens	1
Forest	Paraíso	Pa1	2014-11-29	07:22:00	Myiodinastes_swainsoni	1
Forest	Paraíso	Pa1	2014-11-29	07:22:00	Saltator_similis	1
Forest	Paraíso	Pa1	2014-11-29	07:22:00	Setophaga_pitiayumi	1
Forest	Paraíso	Pa1	2014-11-29	07:22:00	Elaenia_parvirostris	1
Forest	Paraíso	Pa1	2014-11-29	07:22:00	Leptotila_verreauxi	1
Forest	Paraíso	Pa1	2014-11-29	07:22:00	Vireo_olivaceus	1
Forest	Paraíso	Pa1	2014-11-29	07:22:00	Tangara_preciosa	1
Forest	Paraíso	Pa1	2014-11-29	07:22:00	Phyloscartes_ventralis	1
Forest	Paraíso	Pa2	2014-11-29	07:51:00	Zonotrichia_capensis	1
Forest	Paraíso	Pa2	2014-11-29	07:51:00	Setophaga_pitiayumi	1
Forest	Paraíso	Pa2	2014-11-29	07:51:00	Patagioenas_picazuro	1
Forest	Paraíso	Pa2	2014-11-29	07:51:00	Geothlypis_aequinoctialis	1
Forest	Paraíso	Pa2	2014-11-29	07:51:00	Turdus_albicolis	1
Forest	Paraíso	Pa2	2014-11-29	07:51:00	Pachyramphus_polychopterus	1
Forest	Paraíso	Pa2	2014-11-29	07:51:00	Elaenia_parvirostris	1
Forest	Paraíso	Pa2	2014-11-29	07:51:00	Setophaga_pitiayumi	1
Forest	Paraíso	Pa3	2014-11-29	08:12:00	Stephanoxis_lalandi	1
Forest	Paraíso	Pa3	2014-11-29	08:12:00	Myiothlypis_leucoblepharus	1
Forest	Paraíso	Pa3	2014-11-29	08:12:00	Camptostoma_obsoletum	1
Forest	Paraíso	Pa3	2014-11-29	08:12:00	Camptostoma_obsoletum	1
Forest	Paraíso	Pa3	2014-11-29	08:12:00	Leptotila_verreauxi	1
Forest	Paraíso	Pa3	2014-11-29	08:12:00	Leptotila_verreauxi	1
Forest	Paraíso	Pa3	2014-11-29	08:12:00	Leptotila_verreauxi	1
Forest	Paraíso	Pa3	2014-11-29	08:12:00	Leptotila_verreauxi	1
Forest	Paraíso	Pa3	2014-11-29	08:12:00	Leptotila_verreauxi	1
Forest	Paraíso	Pa3	2014-11-29	08:12:00	Veniliornis_spilogaster	1
Forest	Paraíso	Pa3	2014-11-29	08:12:00	Patagioenas_picazuro	1
Forest	Paraíso	Pa3	2014-11-29	08:12:00	Cyclaris_gujanensis	1
Forest	Paraíso	Pa3	2014-11-29	08:12:00	Stephanophorus_diadematus	1
Forest	Paraíso	Pa3	2014-11-29	08:12:00	Myiodinastes_swainsoni	1
Forest	Paraíso	Pa4	2014-11-29	08:38:00	Elaenia_parvirostris	2
Forest	Paraíso	Pa4	2014-11-29	08:38:00	Basileuterus_culicivorus	1
Forest	Paraíso	Pa4	2014-11-29	08:38:00	Myiothlypis_leucoblepharus	1
Forest	Santa Amália	SA1	2014-12-04	06:46:00	Myiothlypis_leucoblepharus	1
Forest	Santa Amália	SA1	2014-12-04	06:46:00	Leptotila_verreauxi	1
Forest	Santa Amália	SA1	2014-12-04	06:46:00	Sittasomus_griseicapilus	1
Forest	Santa Amália	SA1	2014-12-04	06:46:00	Haplospiza_unicolor	1
Forest	Santa Amália	SA1	2014-12-04	06:46:00	Turdus_albicolis	1
Forest	Santa Amália	SA1	2014-12-04	06:46:00	Syndactila_rufosuperciliata	1
Forest	Santa Amália	SA1	2014-12-04	06:46:00	Turdus_amaurochalinus	1
Forest	Santa Amália	SA1	2014-12-04	06:46:00	Cyanoloxia_brissonii	1
Forest	Santa Amália	SA1	2014-12-04	06:46:00	Basileuterus_culicivorus	1
Forest	Santa Amália	SA1	2014-12-04	06:46:00	Pachyramphus_polychopterus	1
Forest	Santa Amália	SA2	2014-12-04	07:22:00	Thamnophilus_caerulescens	1
Forest	Santa Amália	SA2	2014-12-04	07:22:00	Thalurania_glaucopis	1
Forest	Santa Amália	SA2	2014-12-04	07:22:00	Turdus_amaurochalinus	2
Forest	Santa Amália	SA2	2014-12-04	07:22:00	Setophaga_pitiayumi	1
Forest	Santa Amália	SA2	2014-12-04	07:22:00	Euscarthmus_meloryphus	1
Forest	Santa Amália	SA3	2014-12-04	08:00:00	Pitangus_sulphuratus	1
Forest	Santa Amália	SA3	2014-12-04	08:00:00	Syndactila_rufosuperciliata	1
Forest	Santa Amália	SA3	2014-12-04	08:00:00	Lathrotricus_euleri	1
Forest	Santa Amália	SA3	2014-12-04	08:00:00	Basileuterus_culicivorus	1
Forest	Santa Amália	SA3	2014-12-04	08:00:00	Turdus_amaurochalinus	2
Forest	Santa Amália	SA3	2014-12-04	08:00:00	Turdus_albicolis	1
Forest	Santa Amália	SA4	2014-12-04	09:04:00	Basileuterus_culicivorus	1
Forest	Santa Amália	SA4	2014-12-04	09:04:00	Saltator_similis	1
Forest	Santa Amália	SA4	2014-12-04	09:04:00	Saltator_similis	1
Forest	Santa Amália	SA4	2014-12-04	09:04:00	Stephanoxis_lalandi	1
Forest	Santa Amália	SA4	2014-12-04	09:04:00	Lepidocolaptes_falcinellus	1
Forest	Santa Amália	SA4	2014-12-04	09:04:00	Phyloscartes_ventralis	1
Forest	Santa Amália	SA4	2014-12-04	09:04:00	Setophaga_pitiayumi	1
Forest	Santa Amália	SA4	2014-12-04	09:04:00	Elaenia_mesoleuca	1
Forest	Santa Amália	SA4	2014-12-04	09:04:00	Stephanophorus_diadematus	1
Forest	Santa Amália	SA5	2014-12-04	09:40:00	Myiodinastes_swainsoni	1
Forest	Santa Amália	SA5	2014-12-04	09:40:00	Turdus_rufiventris	1
Forest	Santa Amália	SA5	2014-12-04	09:40:00	Leptotila_verreauxi	1
Forest	Santa Amália	SA5	2014-12-04	09:40:00	Poospiza_cabanisi	1
Forest	Santa Amália	SA5	2014-12-04	09:40:00	Myiothlypis_leucoblepharus	1
Forest	Santa Amália	SA5	2014-12-04	09:40:00	Elaenia_mesoleuca	1
Forest	Santa Amália	SA6	2014-12-04	09:58:00	Sittasomus_griseicapilus	1
Forest	Santa Amália	SA6	2014-12-04	09:58:00	Myiothlypis_leucoblepharus	1
Forest	Santa Amália	SA6	2014-12-04	09:58:00	Turdus_albicolis	4
Forest	Santa Amália	SA6	2014-12-04	09:58:00	Basileuterus_culicivorus	1
Forest	Santa Amália	SA6	2014-12-04	09:58:00	Patagioenas_picazuro	1
Forest	Santa Amália	SA6	2014-12-04	09:58:00	Leptotila_verreauxi	2
Forest	Santa Amália	SA6	2014-12-04	09:58:00	Haplospiza_unicolor	1
Forest	Santa Amália	SA6	2014-12-04	09:58:00	Sittasomus_griseicapilus	1
Forest	Santa Amália	SA6	2014-12-04	09:58:00	Myiodinastes_swainsoni	1
Forest	Santa Amália	SA6	2014-12-04	09:58:00	Setophaga_pitiayumi	1
Forest	Santa Amália	SA7	2014-12-04	10:20:00	Elaenia_mesoleuca	1
Forest	Santa Amália	SA7	2014-12-04	10:20:00	Vireo_olivaceus	1
Forest	Santa Amália	SA7	2014-12-04	10:20:00	Euphonia_chlorothica	1
Forest	Santa Amália	SA7	2014-12-04	10:20:00	Saltator_aurantirostris	1
Forest	Santa Amália	SA7	2014-12-04	10:20:00	Thamnophilus_caerulescens	1
Forest	Santa Amália	SA7	2014-12-04	10:20:00	Empidonomus_varius	2
Forest	Santa Amália	SA7	2014-12-04	10:20:00	Camptostoma_obsoletum	1
Forest	Santa Amália	SA7	2014-12-04	10:20:00	Pipraeida_melanonota	1
Forest	Santa Amália	SA7	2014-12-04	10:20:00	Poospiza_cabanisi	1
Forest	Santa Amália	SA7	2014-12-04	10:20:00	Saltator_similis	1
Forest	Santa Amália	SA7	2014-12-04	10:20:00	Saltator_similis	1
Forest	Jaguari	J1	2014-12-05	06:54:00	Stephanophorus_diadematus	1
Forest	Jaguari	J1	2014-12-05	06:54:00	Empidonomus_varius	1
Forest	Jaguari	J1	2014-12-05	06:54:00	Trogon_surrucura	1
Forest	Jaguari	J1	2014-12-05	06:54:00	Myiothlypis_leucoblepharus	1
Forest	Jaguari	J1	2014-12-05	06:54:00	Poecilotricus_plumbeiceps	1
Forest	Jaguari	J1	2014-12-05	06:54:00	Setophaga_pitiayumi	1
Forest	Jaguari	J1	2014-12-05	06:54:00	Synalaxis_frontalis	1
Forest	Jaguari	J1	2014-12-05	06:54:00	Leptotila_verreauxi	6
Forest	Jaguari	J2	2014-12-05	07:18:00	Thamnophilus_caerulescens	1
Forest	Jaguari	J2	2014-12-05	07:18:00	Turdus_amaurochalinus	1
Forest	Jaguari	J2	2014-12-05	07:18:00	Stephanophorus_diadematus	1
Forest	Jaguari	J2	2014-12-05	07:18:00	Furnarius_rufus	1
Forest	Jaguari	J2	2014-12-05	07:18:00	Penelope_obscura	1
Forest	Jaguari	J2	2014-12-05	07:18:00	Zonotrichia_capensis	1
Forest	Jaguari	J2	2014-12-05	07:18:00	Turdus_rufiventris	1
Forest	Jaguari	J2	2014-12-05	07:18:00	Elaenia_obscura	1
Forest	Jaguari	J2	2014-12-05	07:18:00	Elaenia_mesoleuca	1
Forest	Jaguari	J2	2014-12-05	07:18:00	Dysithamnus_mentalis	1
Forest	Jaguari	J2	2014-12-05	07:18:00	Stephanophorus_diadematus	1
Forest	Jaguari	J2	2014-12-05	07:18:00	Thamnophilus_caerulescens	1
Forest	Jaguari	J2	2014-12-05	07:18:00	Setophaga_pitiayumi	1
Forest	Jaguari	J2	2014-12-05	07:18:00	Saltator_similis	1
Forest	Jaguari	J2	2014-12-05	07:18:00	Phyloscartes_ventralis	1
Forest	Jaguari	J3	2014-12-05	07:47:00	Saltator_similis	1
Forest	Jaguari	J3	2014-12-05	07:47:00	Turdus_amaurochalinus	1
Forest	Jaguari	J3	2014-12-05	07:47:00	Leptotila_verreauxi	1
Forest	Jaguari	J3	2014-12-05	07:47:00	Turdus_rufiventris	1
Forest	Jaguari	J3	2014-12-05	07:47:00	Stephanoxis_lalandi	1
Forest	Jaguari	J3	2014-12-05	07:47:00	Zonotrichia_capensis	1
Forest	Jaguari	J3	2014-12-05	07:47:00	Elaenia_parvirostris	1
Forest	Jaguari	J3	2014-12-05	07:47:00	Dysithamnus_mentalis	1
Forest	Jaguari	J4	2014-12-05	08:12:00	Syndactila_rufosuperciliata	2
Forest	Jaguari	J4	2014-12-05	08:12:00	Thamnophilus_caerulescens	1
Forest	Jaguari	J4	2014-12-05	08:12:00	Lathrotricus_euleri	1
Forest	Jaguari	J4	2014-12-05	08:12:00	Myiothlypis_leucoblepharus	1
Forest	Jaguari	J4	2014-12-05	08:12:00	Myiothlypis_leucoblepharus	1
Forest	Jaguari	J4	2014-12-05	08:12:00	Poecilotricus_plumbeiceps	1
Forest	Jaguari	J4	2014-12-05	08:12:00	Zonotrichia_capensis	1
Forest	Jaguari	J4	2014-12-05	08:12:00	Leptotila_verreauxi	5
Forest	Jaguari	J4	2014-12-05	08:12:00	Setophaga_pitiayumi	1
Forest	Jaguari	J4	2014-12-05	08:12:00	Turdus_amaurochalinus	1
Forest	Jaguari	J5	2014-12-05	08:38:00	Stephanoxis_lalandi	1
Forest	Jaguari	J5	2014-12-05	08:38:00	Lathrotricus_euleri	1
Forest	Jaguari	J5	2014-12-05	08:38:00	Saltator_similis	1
Forest	Jaguari	J5	2014-12-05	08:38:00	Thamnophilus_caerulescens	1
Forest	Jaguari	J5	2014-12-05	08:38:00	Turdus_rufiventris	1
Forest	Jaguari	J5	2014-12-05	08:38:00	Saltator_aurantirostris	1
Forest	Jaguari	J5	2014-12-05	08:38:00	Stephanophorus_diadematus	1
Forest	Jaguari	J5	2014-12-05	08:38:00	Zonotrichia_capensis	1
Forest	Jaguari	J5	2014-12-05	08:38:00	Syndactila_rufosuperciliata	1
Forest	Jaguari	J5	2014-12-05	08:38:00	Leptotila_verreauxi	4
Forest	Jaguari	J6	2014-12-05	09:07:00	Turdus_rufiventris	1
Forest	Jaguari	J6	2014-12-05	09:07:00	Veniliornis_spilogaster	1
Forest	Jaguari	J6	2014-12-05	09:07:00	Setophaga_pitiayumi	1
Forest	Jaguari	J6	2014-12-05	09:07:00	Saltator_aurantirostris	1
Forest	Jaguari	J6	2014-12-05	09:07:00	Saltator_similis	1
Forest	Jaguari	J6	2014-12-05	09:07:00	Zonotrichia_capensis	1
Forest	Jaguari	J6	2014-12-05	09:07:00	Turdus_amaurochalinus	1
Forest	Jaguari	J6	2014-12-05	09:07:00	Setophaga_pitiayumi	1
Forest	Jaguari	J6	2014-12-05	09:07:00	Camptostoma_obsoletum	1
Forest	Batovi	B1	2015-01-14	06:48:00	Saltator_similis	1
Forest	Batovi	B1	2015-01-14	06:48:00	Zonotrichia_capensis	2
Forest	Batovi	B1	2015-01-14	06:48:00	Saltator_aurantirostris	1
Forest	Batovi	B1	2015-01-14	06:48:00	Elaenia_spectabylis	1
Forest	Batovi	B1	2015-01-14	06:48:00	Turdus_amaurochalinus	1
Forest	Batovi	B1	2015-01-14	06:48:00	Cyanoloxia_brissonii	1
Forest	Batovi	B1	2015-01-14	06:48:00	Synalaxis_frontalis	1
Forest	Batovi	B1	2015-01-14	06:48:00	Turdus_albicolis	1
Forest	Batovi	B1	2015-01-14	06:48:00	Vireo_olivaceus	1
Forest	Batovi	B1	2015-01-14	06:48:00	Poecilotricus_plumbeiceps	2
Forest	Batovi	B1	2015-01-14	06:48:00	Knipolegus_cyanirostris	1
Forest	Batovi	B1	2015-01-14	06:48:00	Myiothlypis_leucoblepharus	1
Forest	Batovi	B2	2015-01-14	07:16:00	Leptotila_verreauxi	1
Forest	Batovi	B2	2015-01-14	07:16:00	Saltator_similis	1
Forest	Batovi	B2	2015-01-14	07:16:00	Agelaioides_badius	1
Forest	Batovi	B2	2015-01-14	07:16:00	Synalaxis_frontalis	1
Forest	Batovi	B2	2015-01-14	07:16:00	Poecilotricus_plumbeiceps	1
Forest	Batovi	B2	2015-01-14	07:16:00	Zonotrichia_capensis	1
Forest	Batovi	B2	2015-01-14	07:16:00	Poospiza_nigrorufa	1
Forest	Batovi	B2	2015-01-14	07:16:00	Pitangus_sulphuratus	1
Forest	Batovi	B2	2015-01-14	07:16:00	Euscarthmus_meloryphus	1
Forest	Batovi	B2	2015-01-14	07:16:00	Euscarthmus_meloryphus	1
Forest	Batovi	B2	2015-01-14	07:16:00	Leptotila_verreauxi	2
Forest	Batovi	B2	2015-01-14	07:16:00	Tyrannus_melancholicus	1
Forest	Batovi	B2	2015-01-14	07:16:00	Myiothlypis_leucoblepharus	1
Forest	Batovi	B2	2015-01-14	07:16:00	Turdus_amaurochalinus	1
Forest	Batovi	B3	2015-01-14	07:45:00	Poecilotricus_plumbeiceps	1
Forest	Batovi	B3	2015-01-14	07:45:00	Vireo_olivaceus	1
Forest	Batovi	B3	2015-01-14	07:45:00	Leptotila_verreauxi	1
Forest	Batovi	B3	2015-01-14	07:45:00	Setophaga_pitiayumi	1
Forest	Batovi	B3	2015-01-14	07:45:00	Paroaria_coronata	1
Forest	Batovi	B3	2015-01-14	07:45:00	Paroaria_coronata	1
Forest	Batovi	B3	2015-01-14	07:45:00	Coccyzus_melacoryphus	1
Forest	Batovi	B3	2015-01-14	07:45:00	Synalaxis_frontalis	1
Forest	Batovi	B3	2015-01-14	07:45:00	Euscarthmus_meloryphus	1
Forest	Batovi	B3	2015-01-14	07:45:00	cyanoloxia_brissonii	1
Forest	Batovi	B3	2015-01-14	07:45:00	Saltator_similis	1
Forest	Batovi	B3	2015-01-14	07:45:00	Synalaxis_frontalis	1
Forest	Batovi	B3	2015-01-14	07:45:00	Myiothlypis_leucoblepharus	1
Forest	Batovi	B3	2015-01-14	07:45:00	Thamnophilus_caerulescens	1
Forest	Batovi	B4	2015-01-14	08:17:00	Leptotila_verreauxi	2
Forest	Batovi	B4	2015-01-14	08:17:00	Vireo_olivaceus	1
Forest	Batovi	B4	2015-01-14	08:17:00	Turdus_amaurochalinus	1
Forest	Batovi	B4	2015-01-14	08:17:00	Basileuterus_culicivorus	1
Forest	Batovi	B4	2015-01-14	08:17:00	Zonotrichia_capensis	1
Forest	Batovi	B4	2015-01-14	08:17:00	Poecilotricus_plumbeiceps	1
Forest	Batovi	B4	2015-01-14	08:17:00	Setophaga_pitiayumi	1
Forest	Batovi	B4	2015-01-14	08:17:00	Lathrotricus_euleri	1
Forest	Batovi	B4	2015-01-14	08:17:00	Paroaria_coronata	1
Forest	Batovi	B4	2015-01-14	08:17:00	Saltator_similis	1
Forest	Batovi	B5	2015-01-14	08:46:00	Thamnophilus_caerulescens	1
Forest	Batovi	B5	2015-01-14	08:46:00	Myiothlypis_leucoblepharus	1
Forest	Batovi	B5	2015-01-14	08:46:00	Turdus_amaurochalinus	1
Forest	Batovi	B5	2015-01-14	08:46:00	Turdus_amaurochalinus	1
Forest	Batovi	B5	2015-01-14	08:46:00	Myiodinastes_swainsoni	1
Forest	Batovi	B5	2015-01-14	08:46:00	Veniliornis_spilogaster	1
Forest	Batovi	B5	2015-01-14	08:46:00	Coccyzus_melacoryphus	1
Forest	Batovi	B5	2015-01-14	08:46:00	Euscarthmus_meloryphus	1
Forest	Batovi	B5	2015-01-14	08:46:00	Troglodytes_aedon	1
Forest	Formosa	F1	2015-10-30	07:09:00	Pitangus_sulphuratus	1
Forest	Formosa	F1	2015-10-30	07:09:00	Syndactila_rufosuperciliata	1
Forest	Formosa	F1	2015-10-30	07:09:00	Poecilotricus_plumbeiceps	1
Forest	Formosa	F1	2015-10-30	07:09:00	Myiothlypis_leucoblepharus	1
Forest	Formosa	F1	2015-10-30	07:09:00	Troglodytes_aedon	1
Forest	Formosa	F1	2015-10-30	07:09:00	Geothlypis_aequinoctialis	1
Forest	Formosa	F1	2015-10-30	07:09:00	Saltator_aurantirostris	1
Forest	Formosa	F1	2015-10-30	07:09:00	Cacicus_chrysopterus	1
Forest	Formosa	F2	2015-10-30	07:38:00	Elaenia_parvirostris	1
Forest	Formosa	F2	2015-10-30	07:38:00	Basileuterus_culicivorus	1
Forest	Formosa	F2	2015-10-30	07:38:00	Saltator_similis	1
Forest	Formosa	F2	2015-10-30	07:38:00	Turdus_amaurochalinus	1
Forest	Formosa	F2	2015-10-30	07:38:00	Vireo_olivaceus	1
Forest	Formosa	F2	2015-10-30	07:38:00	Setophaga_pitiayumi	1
Forest	Formosa	F2	2015-10-30	07:38:00	Coccyzus_melacoryphus	1
Forest	Formosa	F2	2015-10-30	07:38:00	Pitangus_sulphuratus	1
Forest	Formosa	F2	2015-10-30	07:38:00	Saltator_similis	2
Forest	Formosa	F2	2015-10-30	07:38:00	Setophaga_pitiayumi	1
Forest	Formosa	F3	2015-10-30	08:02:00	Syndactila_rufosuperciliata	1
Forest	Formosa	F3	2015-10-30	08:02:00	Basileuterus_culicivorus	1
Forest	Formosa	F3	2015-10-30	08:02:00	Myiothlypis_leucoblepharus	1
Forest	Formosa	F3	2015-10-30	08:02:00	Elaenia_obscura	1
Forest	Formosa	F3	2015-10-30	08:02:00	Leptotila_verreauxi	1
Forest	Formosa	F3	2015-10-30	08:02:00	Patagioenas_cayennensis	1
Forest	Formosa	F4	2015-10-30	08:35:00	Setophaga_pitiayumi	1
Forest	Formosa	F4	2015-10-30	08:35:00	Leptotila_verreauxi	1
Forest	Formosa	F4	2015-10-30	08:35:00	Basileuterus_culicivorus	1
Forest	Formosa	F4	2015-10-30	08:35:00	Saltator_similis	1
Forest	Formosa	F4	2015-10-30	08:35:00	Myiothlypis_leucoblepharus	1
Forest	Formosa	F4	2015-10-30	08:35:00	Patagioenas_picazuro	1
Forest	Formosa	F4	2015-10-30	08:35:00	Vireo_olivaceus	1
Forest	Santa Clara	SC1	2014-11-06	07:32:00	Stephanophorus_diadematus	1
Forest	Santa Clara	SC1	2015-11-06	07:32:00	Turdus_amaurochalinus	1
Forest	Santa Clara	SC1	2015-11-06	07:32:00	Setophaga_pitiayumi	4
Forest	Santa Clara	SC1	2015-11-06	07:32:00	Camptostoma_obsoletum	1
Forest	Santa Clara	SC1	2015-11-06	07:32:00	Saltator_similis	1
Forest	Santa Clara	SC1	2015-11-06	07:32:00	Elaenia_mesoleuca	1
Forest	Santa Clara	SC1	2015-11-06	07:32:00	Myiodinastes_swainsoni	1
Forest	Santa Clara	SC1	2015-11-06	07:32:00	Leptotila_verreauxi	1
Forest	Santa Clara	SC1	2015-11-06	07:32:00	Saltator_aurantirostris	1
Forest	Santa Clara	SC2	2015-11-06	07:58:00	Leptotila_verreauxi	1
Forest	Santa Clara	SC2	2015-11-06	07:58:00	Turdus_amaurochalinus	1
Forest	Santa Clara	SC2	2015-11-06	07:58:00	Cyclaris_gujanensis	2
Forest	Santa Clara	SC2	2015-11-06	07:58:00	Saltator_similis	1
Forest	Santa Clara	SC2	2015-11-06	07:58:00	Pitangus_sulphuratus	1
Forest	Santa Clara	SC2	2015-11-06	07:58:00	Basileuterus_culicivorus	1
Forest	Santa Clara	SC2	2015-11-06	07:58:00	Myiothlypis_leucoblepharus	1
Forest	Santa Clara	SC2	2015-11-06	07:58:00	Zonotrichia_capensis	1
Forest	Santa Clara	SC3	2015-11-06	08:25:00	Pachyramphus_polychopterus	1
Forest	Santa Clara	SC3	2015-11-06	08:25:00	Zonotrichia_capensis	1
Forest	Santa clara	SC3	2015-11-06	08:25:00	Turdus_amaurochalinus	1
Forest	Santa Lurdes	SL1	2015-11-07	08:58:00	Turdus_rufiventris	1
Forest	Santa Lurdes	SL1	2015-11-07	08:58:00	Setophaga_pitiayumi	1
Forest	Santa Lurdes	SL1	2015-11-07	08:58:00	Saltator_similis	1
Forest	Santa Lurdes	SL1	2015-11-07	08:58:00	Zenaida_auriculata	1
Forest	Santa Lurdes	SL1	2015-11-07	08:58:00	Turdus_amaurochalinus	1
Forest	Santa Lurdes	SL1	2015-11-07	08:58:00	Leptotila_verreauxi	2
Forest	Santa Lurdes	SL1	2015-11-07	08:58:00	Geothlypis_aequinoctialis	2
Forest	Santa Lurdes	SL1	2015-11-07	08:58:00	Syndactila_rufosuperciliata	1
Forest	Santa Lurdes	SL1	2015-11-07	08:58:00	Conopophaga_lineata	1
Forest	Santa Lurdes	SL1	2015-11-07	08:58:00	Myiodinastes_swainsoni	1
Forest	Santa Lurdes	SL1	2015-11-07	08:58:00	Saltator_aurantirostris	1
Forest	Santa Lurdes	SL1	2015-11-07	08:58:00	cyanoloxia_brissonii	1
Forest	Santa Lurdes	SL2	2015-11-07	09:24:00	Myiodinastes_swainsoni	1
Forest	Santa Lurdes	SL2	2015-11-07	09:24:00	Coccyzus_melacoryphus	1
Forest	Santa Lurdes	SL2	2015-11-07	09:24:00	Setophaga_pitiayumi	1
Forest	Santa Lurdes	SL2	2015-11-07	09:24:00	Pitangus_sulphuratus	1
Forest	Santa Lurdes	SL2	2015-11-07	09:24:00	Myiophobus_fasciatus	1
Forest	Santa Lurdes	SL2	2015-11-07	09:24:00	Basileuterus_culicivorus	1
Forest	Santa Lurdes	SL2	2015-11-07	09:24:00	Myiothlypis_leucoblepharus	1
Forest	Santa Lurdes	SL2	2015-11-07	09:24:00	Saltator_similis	1
Forest	Santa Lurdes	SL2	2015-11-07	09:24:00	Zonotrichia_capensis	1
Forest	Santa Lurdes	SL2	2015-11-07	09:24:00	Geothlypis_aequinoctialis	1
Forest	Santa Lurdes	SL2	2015-11-07	09:24:00	Veniliornis_spilogaster	1
Forest	Santa Lurdes	SL2	2015-11-07	09:24:00	Turdus_amaurochalinus	1
Forest	Santa Lurdes	SL3	2015-11-07	09:47:00	Myiothlypis_leucoblepharus	3
Forest	Santa Lurdes	SL3	2015-11-07	09:47:00	Turdus_amaurochalinus	1
Forest	Santa Lurdes	SL3	2015-11-07	09:47:00	Synalaxis_frontalis	2
Forest	Santa Lurdes	SL3	2015-11-07	09:47:00	Saltator_aurantirostris	1
Forest	Santa Lurdes	SL3	2015-11-07	09:47:00	Leptotila_verreauxi	1
Forest	Santa Lurdes	SL3	2015-11-07	09:47:00	Saltator_similis	2
Forest	Santa Lurdes	SL3	2015-11-07	09:47:00	Basileuterus_culicivorus	1
Forest	Santa Lurdes	SL3	2015-11-07	09:47:00	Turdus_rufiventris	1
Forest	Santa Lurdes	SL3	2015-11-07	09:47:00	Zenaida_auriculata	2
Forest	Santa Lurdes	SL3	2015-11-07	09:47:00	Geothlypis_aequinoctialis	1
Forest	Santa Lurdes	SL3	2015-11-07	09:47:00	Thamnophilus_caerulescens	1
Forest	Santa Lurdes	SL3	2015-11-07	09:47:00	Setophaga_pitiayumi	1
Forest	Santa Lurdes	SL3	2015-11-07	09:47:00	Euscarthmus_meloryphus	1
Forest	Santa Lurdes	SL3	2014-11-08	09:47:00	Cranioleuca_obsoleta	1
Forest	São Bento	SB1	2015-11-07	07:55:00	Euscarthmus_meloryphus	1
Forest	São Bento	SB1	2016-01-22	07:55:00	Saltator_aurantirostris	1
Forest	São Bento	SB1	2016-01-22	07:55:00	Synalaxis_frontalis	1
Forest	São Bento	SB1	2016-01-22	07:55:00	Setophaga_pitiayumi	1
Forest	São Bento	SB1	2016-01-22	07:55:00	Leptotila_verreauxi	1
Forest	São Bento	SB1	2016-01-22	07:55:00	Saltator_similis	1
Forest	São Bento	SB1	2016-01-22	07:55:00	Turdus_rufiventris	1
Forest	São Bento	SB1	2016-01-22	07:55:00	Hylocharis_chrysura	1
Forest	São Bento	SB1	2016-01-22	07:55:00	Cyclaris_gujanensis	1
Forest	São Bento	SB1	2016-01-22	07:55:00	Geothlypis_aequinoctialis	1
Forest	São Bento	SB1	2016-01-22	07:55:00	Thamnophilus_caerulescens	1
Forest	São Bento	SB1	2016-01-22	07:55:00	Coccyzus_melacoryphus	1
Forest	São Bento	SB2	2016-01-22	08:19:00	Leptotila_verreauxi	1
Forest	São Bento	SB2	2016-01-22	08:19:00	Thamnophilus_caerulescens	2
Forest	São Bento	SB2	2016-01-22	08:19:00	Poecilotricus_plumbeiceps	1
Forest	São Bento	SB2	2016-01-22	08:19:00	Turdus_rufiventris	1
Forest	São Bento	SB2	2016-01-22	08:19:00	Turdus_amaurochalinus	1
Forest	São Bento	SB2	2016-01-22	08:19:00	Saltator_similis	1
Forest	São Bento	SB2	2016-01-22	08:19:00	Setophaga_pitiayumi	1
Forest	São Bento	SB2	2016-01-22	08:19:00	Euscarthmus_meloryphus	1
Forest	São Bento	SB3	2016-01-22	08:53:00	Zonotrichia_capensis	1
Forest	São Bento	SB3	2016-01-22	08:53:00	Turdus_rufiventris	2
Forest	São Bento	SB3	2016-01-22	08:53:00	Vireo_olivaceus	1
Forest	São Bento	SB3	2016-01-22	08:53:00	Saltator_aurantirostris	2
Forest	São Bento	SB3	2016-01-22	08:53:00	Setophaga_pitiayumi	1
Forest	São Bento	SB3	2016-01-22	08:53:00	Camptostoma_obsoletum	1
Forest	São Bento	SB3	2016-01-22	08:53:00	Troglodytes_aedon	1
Forest	São Bento	SB3	2016-01-22	08:53:00	Leptotila_verreauxi	1
Forest	São Bento	SB3	2016-01-22	08:53:00	Mackenziaena_severa	1
Forest	São Bento	SB3	2016-01-22	08:53:00	Pitangus_sulphuratus	1
Forest	São Bento	SB3	2016-01-22	08:53:00	Thamnophilus_caerulescens	2
Forest	São Bento	SB3	2016-01-22	08:53:00	Turdus_amaurochalinus	1
Forest	Califórnia	CA1	2016-01-22	06:43:00	Setophaga_pitiayumi	1
Forest	Califórnia	CA1	2016-01-23	06:43:00	Leptotila_verreauxi	1
Forest	Califórnia	CA1	2016-01-23	06:43:00	Thamnophilus_caerulescens	1
Forest	Califórnia	CA1	2016-01-23	06:43:00	Stephanophorus_diadematus	1
Forest	Califórnia	CA1	2016-01-23	06:43:00	Saltator_aurantirostris	1
Forest	Califórnia	CA1	2016-01-23	06:43:00	Syndactila_rufosuperciliata	1
Forest	Califórnia	CA1	2016-01-23	06:43:00	Basileuterus_culicivorus	1
Forest	Califórnia	CA1	2016-01-23	06:43:00	Turdus_amaurochalinus	1
Forest	Califórnia	CA1	2016-01-23	06:43:00	Zonotrichia_capensis	2
Forest	Califórnia	CA1	2016-01-23	06:43:00	Myiothlypis_leucoblepharus	1
Forest	Califórnia	CA1	2016-01-23	06:43:00	Saltator_similis	1
Forest	Califórnia	CA1	2016-01-23	06:43:00	Cacicus_chrysopterus	1
Forest	Califórnia	CA2	2016-01-23	07:05:00	Turdus_amaurochalinus	1
Forest	Califórnia	CA2	2016-01-23	07:05:00	Myiodinastes_maculatus	1
Forest	Califórnia	CA2	2016-01-23	07:05:00	Vireo_olivaceus	1
Forest	Califórnia	CA2	2016-01-23	07:05:00	Leptotila_verreauxi	1
Forest	Califórnia	CA2	2016-01-23	07:05:00	Myiodinastes_swainsoni	1
Forest	Califórnia	CA2	2016-01-23	07:05:00	Zenaida_auriculata	1
Forest	Califórnia	CA2	2016-01-23	07:05:00	Setophaga_pitiayumi	2
Forest	Califórnia	CA2	2016-01-23	07:05:00	Myiothlypis_leucoblepharus	1
Forest	Califórnia	CA2	2016-01-23	07:05:00	Turdus_rufiventris	1
Forest	Califórnia	CA2	2016-01-23	07:05:00	Elaenia_mesoleuca	1
Forest	Califórnia	CA2	2016-01-23	07:05:00	Saltator_similis	1
Forest	Califórnia	CA2	2016-01-23	07:05:00	Zonotrichia_capensis	1
Forest	Califórnia	CA3	2016-01-23	07:28:00	Basileuterus_culicivorus	1
Forest	Califórnia	CA3	2016-01-23	07:28:00	Setophaga_pitiayumi	2
Forest	Califórnia	CA3	2016-01-23	07:28:00	Myiodinastes_swainsoni	1
Forest	Califórnia	CA3	2016-01-23	07:28:00	Elaenia_mesoleuca	1
Forest	Califórnia	CA3	2016-01-23	07:28:00	Pitangus_sulphuratus	1
Forest	Califórnia	CA3	2016-01-23	07:28:00	Turdus_amaurochalinus	1
Forest	Califórnia	CA3	2016-01-23	07:28:00	Saltator_aurantirostris	1
Forest	Califórnia	CA3	2016-01-23	07:28:00	Saltator_similis	1
Forest	Califórnia	CA3	2016-01-23	07:28:00	Pachyramphus_polychopterus	2
Forest	Califórnia	CA4	2016-01-23	07:50:00	Zonotrichia_capensis	1
Forest	Califórnia	CA4	2016-01-23	07:50:00	Vireo_olivaceus	1
Forest	Califórnia	CA4	2016-01-23	07:50:00	Turdus_rufiventris	1
Forest	Califórnia	CA4	2016-01-23	07:50:00	Setophaga_pitiayumi	1
Forest	Califórnia	CA4	2016-01-23	07:50:00	Leptotila_verreauxi	2
Forest	Califórnia	CA4	2016-01-23	07:50:00	Turdus_amaurochalinus	1
Forest	Califórnia	CA4	2016-01-23	07:50:00	Myiodinastes_swainsoni	1
Forest	Califórnia	CA5	2016-01-23	08:08:00	Turdus_amaurochalinus	1
Forest	Califórnia	CA5	2016-01-23	08:08:00	Leptotila_verreauxi	1
Forest	Califórnia	CA5	2016-01-23	08:08:00	Turdus_rufiventris	1
Forest	Califórnia	CA5	2016-01-23	08:08:00	Zonotrichia_capensis	1
Forest	Califórnia	CA5	2016-01-23	08:08:00	Myiothlypis_leucoblepharus	2
Forest	Califórnia	CA5	2016-01-23	08:08:00	Myiodinastes_swainsoni	1
Forest	Califórnia	CA5	2016-01-23	08:08:00	Poecilotricus_plumbeiceps	1
Forest	Califórnia	CA5	2016-01-23	08:08:00	Basileuterus_culicivorus	1
Forest	Ferrugem	FE1	2016-11-27	08:39:00	Setophaga_pitiayumi	1
Forest	Ferrugem	FE1	2016-11-27	08:39:00	Turdus_rufiventris	1
Forest	Ferrugem	FE1	2016-11-27	08:39:00	Leptotila_verreauxi	1
Forest	Ferrugem	FE1	2016-11-27	08:39:00	Hylocharis_chrysura	1
Forest	Ferrugem	FE1	2016-11-27	08:39:00	Turdus_amaurochalinus	1
Forest	Ferrugem	FE1	2016-11-27	08:39:00	Myiothlypis_leucoblepharus	1
Forest	Ferrugem	FE1	2016-11-27	08:39:00	Knipolegus_cyanirostris	1
Forest	Ferrugem	FE1	2016-11-27	08:39:00	Stephanophorus_diadematus	1
Forest	Ferrugem	FE1	2016-11-27	08:39:00	Saltator_aurantirostris	1
Forest	Ferrugem	FE2	2016-11-27	09:10:00	Turdus_amaurochalinus	1
Forest	Ferrugem	FE2	2016-11-27	09:10:00	Vireo_olivaceus	1
Forest	Ferrugem	FE2	2016-11-27	09:10:00	Setophaga_pitiayumi	2
Forest	Ferrugem	FE2	2016-11-27	09:10:00	Veniliornis_spilogaster	2
Forest	Ferrugem	FE2	2016-11-27	09:10:00	Patagioenas_picazuro	1
Forest	Ferrugem	FE2	2016-11-27	09:10:00	Cyclaris_gujanensis	1
Forest	Ferrugem	FE2	2016-11-27	09:10:00	Patagioenas_cayennensis	1
Forest	Ferrugem	FE2	2016-11-27	09:10:00	Thamnophilus_caerulescens	1
Forest	Ferrugem	FE2	2016-11-27	09:10:00	Myiothlypis_leucoblepharus	1
Forest	Ferrugem	FE2	2016-11-27	09:10:00	Zonotrichia_capensis	1
Forest	Ferrugem	FE2	2016-11-27	09:10:00	Leptotila_verreauxi	1
Forest	Ferrugem	FE2	2016-11-27	09:10:00	Myiodinastes_swainsoni	1
Forest	Ferrugem	FE2	2016-11-27	09:10:00	Saltator_similis	1
Forest	Ferrugem	FE2	2016-11-27	09:10:00	Camptostoma_obsoletum	3
Forest	Cerro do Batovi	CB1	2016-11-29	06:57:00	Zonotrichia_capensis	1
Forest	Cerro do Batovi	CB1	2016-11-29	06:57:00	Myiothlypis_leucoblepharus	1
Forest	Cerro do Batovi	CB1	2016-11-29	06:57:00	Turdus_amaurochalinus	3
Forest	Cerro do Batovi	CB1	2016-11-29	06:57:00	Setophaga_pitiayumi	2
Forest	Cerro do Batovi	CB1	2016-11-29	06:57:00	Myiodinastes_swainsoni	1
Forest	Cerro do Batovi	CB1	2016-11-29	06:57:00	Vireo_olivaceus	1
Forest	Cerro do Batovi	CB1	2016-11-29	06:57:00	Leptotila_verreauxi	1
Forest	Cerro do Batovi	CB1	2016-11-29	06:57:00	Cathartes_aura	1
Forest	Cerro do Batovi	CB2	2016-11-29	07:28:00	Saltator_similis	1
Forest	Cerro do Batovi	CB2	2016-11-29	07:28:00	Basileuterus_culicivorus	1
Forest	Cerro do Batovi	CB2	2016-11-29	07:28:00	Pachyramphus_polychopterus	1
Forest	Cerro do Batovi	CB2	2016-11-29	07:28:00	Patagioenas_picazuro	1
Forest	Cerro do Batovi	CB2	2016-11-29	07:28:00	Basileuterus_culicivorus	1
Forest	Cerro do Batovi	CB2	2016-11-29	07:28:00	Turdus_amaurochalinus	1
Forest	Cerro do Batovi	CB3	2016-11-29	08:15:00	Vireo_olivaceus	1
Forest	Cerro do Batovi	CB3	2016-11-29	08:15:00	Elaenia_mesoleuca	1
Forest	Cerro do Batovi	CB3	2016-11-29	08:15:00	Myiothlypis_leucoblepharus	2
Forest	Cerro do Batovi	CB3	2016-11-29	08:15:00	Myiodinastes_maculatus	1
Forest	Cerro do Batovi	CB3	2016-11-29	08:15:00	Setophaga_pitiayumi	1
Forest	Cerro do Batovi	CB3	2016-11-29	08:15:00	Phyloscartes_ventralis	1
Forest	Cerro do Batovi	CB3	2016-11-29	08:15:00	Saltator_aurantirostris	1
Forest	Cerro do Batovi	CB3	2016-11-29	08:15:00	Thamnophilus_caerulescens	1
Forest	Cerro do Batovi	CB3	2016-11-29	08:15:00	Myiodinastes_swainsoni	2
Forest	Cerro do Batovi	CB4	2016-11-29	08:41:00	Vireo_olivaceus	1
Forest	Cerro do Batovi	CB4	2016-11-29	08:41:00	Turdus_rufiventris	2
Forest	Cerro do Batovi	CB4	2016-11-29	08:41:00	Zonotrichia_capensis	4
Forest	Cerro do Batovi	CB4	2016-11-29	08:41:00	Cyclaris_gujanensis	1
Forest	Cerro do Batovi	CB4	2016-11-29	08:41:00	Myiothlypis_leucoblepharus	1
Forest	Cerro do Batovi	CB4	2016-11-29	08:41:00	Thamnophilus_caerulescens	1
Forest	Cerro do Batovi	CB4	2016-11-29	08:41:00	Myiodinastes_swainsoni	1
Forest	Cerro do Batovi	CB4	2016-11-29	08:41:00	Turdus_amaurochalinus	1
Forest	Cerro do Batovi	CB5	2016-11-29	09:03:00	Knipolegus_cyanirostris	1
Forest	Cerro do Batovi	CB5	2016-11-29	09:03:00	Pitangus_sulphuratus	1
Forest	Cerro do Batovi	CB5	2016-11-29	09:03:00	Camptostoma_obsoletum	1
Forest	Cerro do Batovi	CB5	2016-11-29	09:03:00	Elaenia_parvirostris	1
Forest	Cerro do Batovi	CB5	2016-11-29	09:03:00	Empidonomus_varius	1
Forest	Cerro do Batovi	CB5	2016-11-29	09:03:00	Elaenia_parvirostris	1
Forest	Cerro do Batovi	CB5	2016-11-29	09:03:00	Zonotrichia_capensis	1
Forest	Cerro do Batovi	CB5	2016-11-29	09:03:00	Turdus_amaurochalinus	1
Forest	Cerro do Batovi	CB5	2016-11-29	09:03:00	Coccyzus_melacoryphus	1
Forest	Cerro do Batovi	CB5	2016-11-29	09:03:00	Pachyramphus_polychopterus	1
Forest	Cerro do Batovi	CB6	2016-11-29	09:27:00	Setophaga_pitiayumi	1
Forest	Cerro do Batovi	CB6	2016-11-29	09:27:00	Setophaga_pitiayumi	1
Forest	Cerro do Batovi	CB6	2016-11-29	09:27:00	Pitangus_sulphuratus	1
Forest	Cerro do Batovi	CB6	2016-11-29	09:27:00	Stephanophorus_diadematus	1
Forest	Cerro do Batovi	CB6	2016-11-29	09:51:00	Zenaida_auriculata	3
Forest	Cerro do Batovi	CB6	2016-11-29	09:51:00	Zonotrichia_capensis	1
Forest	Cerro do Batovi	CB6	2016-11-29	09:51:00	Lathrotricus_euleri	1
Forest	Cerro do Batovi	CB6	2016-11-29	09:51:00	Poecilotricus_plumbeiceps	1
Forest	Cerro do Batovi	CB6	2016-11-29	09:51:00	Myiothlypis_leucoblepharus	1
Forest	Cerro do Batovi	CB6	2016-11-29	09:51:00	Turdus_rufiventris	1
Forest	Cerro do Batovi	CB6	2016-11-29	09:51:00	Leptotila_verreauxi	1
Forest	Cerro do Batovi	CB6	2016-11-29	09:51:00	Zonotrichia_capensis	1
Forest	Cerro do Batovi	CB6	2016-11-29	09:51:00	Vireo_olivaceus	1
Forest	Cerro do Batovi	CB6	2016-11-29	09:51:00	Turdus_amaurochalinus	2
Forest	Cerro do Batovi	CB6	2016-11-29	09:51:00	Basileuterus_culicivorus	1
Forest	Cerro do Batovi	CB6	2016-11-29	09:51:00	Turdus_albicolis	1
Forest	Cerro do Batovi	CB6	2016-11-29	09:51:00	Leptotila_verreauxi	1
Forest	Cerro do Batovi	CB6	2016-11-29	09:51:00	Elaenia_parvirostris	2
Ungrazed_grassland	Formosa	FO1	2014-10-28	07:06:00	Paroaria_coronata	1
Ungrazed_grassland	Formosa	FO1	2014-10-28	07:06:00	Tyrannus_melancholicus	2
Ungrazed_grassland	Formosa	FO1	2014-10-28	07:06:00	Tyrannus_savana	2
Ungrazed_grassland	Formosa	FO1	2014-10-28	07:06:00	Sporophila_caerulescens	1
Ungrazed_grassland	Formosa	FO1	2014-10-28	07:06:00	Tapera_naevia	1
Ungrazed_grassland	Formosa	FO1	2014-10-28	07:06:00	Sporagra_magellanica	3
Ungrazed_grassland	Formosa	FO1	2014-10-28	07:06:00	Ammodramus_humeralis	1
Ungrazed_grassland	Formosa	FO1	2014-10-28	07:06:00	Zonotrichia_capensis	1
Ungrazed_grassland	Formosa	FO1	2014-10-28	07:06:00	Emberizoides_herbicola	1
Ungrazed_grassland	Formosa	FO1	2014-10-28	07:06:00	Amazoneta_brasiliensis	2
Ungrazed_grassland	Formosa	FO1	2014-10-28	07:06:00	Progne_chalybea	2
Ungrazed_grassland	Formosa	FO1	2014-10-28	07:06:00	Furnarius_rufus	1
Ungrazed_grassland	Formosa	FO1	2014-10-28	07:06:00	Zenaida_auriculata	1
Ungrazed_grassland	Formosa	FO1	2014-10-28	07:06:00	Emberizoides_ypiranganus	1
Ungrazed_grassland	Formosa	FO2	2014-10-28	07:34:00	Zonotrichia_capensis	2
Ungrazed_grassland	Formosa	FO2	2014-10-28	07:34:00	Amazoneta_brasiliensis	4
Ungrazed_grassland	Formosa	FO2	2014-10-28	07:34:00	Sicalis_luteola	1
Ungrazed_grassland	Formosa	FO2	2014-10-28	07:34:00	Tapera_naevia	1
Ungrazed_grassland	Formosa	FO2	2014-10-28	07:34:00	Ammodramus_humeralis	1
Ungrazed_grassland	Formosa	FO2	2014-10-28	07:34:00	Emberizoides_ypiranganus	1
Ungrazed_grassland	Formosa	FO3	2014-10-28	08:12:00	Zonotrichia_capensis	2
Ungrazed_grassland	Formosa	FO3	2014-10-28	08:12:00	Emberizoides_ypiranganus	1
Ungrazed_grassland	Cerro do Batovi	CB1	2014-10-30	07:08:00	Rhynchotus_rufescens	2
Ungrazed_grassland	Cerro do Batovi	CB1	2014-10-30	07:08:00	Tapera_naevia	1
Ungrazed_grassland	Cerro do Batovi	CB1	2014-10-30	07:08:00	Sicalis_luteola	1
Ungrazed_grassland	Cerro do Batovi	CB1	2014-10-30	07:08:00	Ammodramus_humeralis	1
Ungrazed_grassland	Cerro do Batovi	CB2	2014-10-30	07:36:00	Rhynchotus_rufescens	1
Ungrazed_grassland	Cerro do Batovi	CB2	2014-10-30	07:36:00	Zonotrichia_capensis	1
Ungrazed_grassland	Cerro do Batovi	CB2	2014-10-30	07:36:00	Volatinia_jacarina	1
Ungrazed_grassland	Cerro do Batovi	CB2	2014-10-30	07:36:00	Ammodramus_humeralis	1
Ungrazed_grassland	Cerro do Batovi	CB2	2014-10-30	07:36:00	Emberizoides_ypiranganus	1
Ungrazed_grassland	Cerro do Batovi	CB2	2014-10-30	07:36:00	Embernagra_platensis	2
Ungrazed_grassland	Cerro do Batovi	CB2	2014-10-30	07:36:00	Emberizoides_herbicola	1
Ungrazed_grassland	Cerro do Batovi	CB3	2014-10-30	08:09:00	Cistothorus_platensis	1
Ungrazed_grassland	Cerro do Batovi	CB3	2014-10-30	08:09:00	Emberizoides_herbicola	1
Ungrazed_grassland	Cerro do Batovi	CB3	2014-10-30	08:09:00	Zonotrichia_capensis	1
Ungrazed_grassland	Cerro do Batovi	CB3	2014-10-30	08:09:00	Ammodramus_humeralis	1
Ungrazed_grassland	Cerro do Batovi	CB3	2014-10-30	08:09:00	Troglodytes_aedon	1
Ungrazed_grassland	Cerro do Batovi	CB3	2014-10-30	08:09:00	Emberizoides_ypiranganus	1
Ungrazed_grassland	Cerro do Batovi	CB4	2014-10-30	08:40:00	Nothura_maculosa	2
Ungrazed_grassland	Cerro do Batovi	CB4	2014-10-30	08:40:00	Sicalis_luteola	1
Ungrazed_grassland	Cerro do Batovi	CB4	2014-10-30	08:40:00	Ammodramus_humeralis	3
Ungrazed_grassland	Cerro do Batovi	CB4	2014-10-30	08:40:00	Vanellus_chilensis	1
Ungrazed_grassland	Cerro do Batovi	CB4	2014-10-30	08:40:00	Emberizoides_ypiranganus	1
Ungrazed_grassland	Cerro do Batovi	CB5	2014-10-30	09:12:00	Ammodramus_humeralis	3
Ungrazed_grassland	Cerro do Batovi	CB5	2014-10-30	09:12:00	Sicalis_luteola	1
Ungrazed_grassland	Cerro do Batovi	CB6	2014-10-30	09:39:00	Sicalis_luteola	2
Ungrazed_grassland	Cerro do Batovi	CB6	2014-10-30	09:39:00	Ammodramus_humeralis	2
Ungrazed_grassland	Sta. Lurdes	SA1	09/11/204	07:09:00	Emberizoides_ypiranganus	1
Ungrazed_grassland	Sta. Lurdes	SA1	09/11/204	07:09:00	Zonotrichia_capensis	2
Ungrazed_grassland	Sta. Lurdes	SA1	09/11/204	07:09:00	Embernagra_platensis	1
Ungrazed_grassland	Sta. Lurdes	SA2	09/11/204	07:36:00	Emberizoides_herbicola	3
Ungrazed_grassland	Sta. Lurdes	SA2	09/11/204	07:36:00	Zonotrichia_capensis	1
Ungrazed_grassland	Sta. Lurdes	SA3	09/11/204	08:05:00	Ammodramus_humeralis	2
Ungrazed_grassland	Sta. Lurdes	SA3	09/11/204	08:05:00	Volatinia_jacarina	1
Ungrazed_grassland	Sta. Lurdes	SA3	09/11/204	08:05:00	Emberizoides_ypiranganus	1
Ungrazed_grassland	Sta. Lurdes	SA3	09/11/204	08:05:00	Zonotrichia_capensis	1
Ungrazed_grassland	Sta. Lurdes	SA4	09/11/204	08:36:00	0	0
Ungrazed_grassland	São Bento	SB1	2014-12-10	07:10:00	Ammodramus_humeralis	2
Ungrazed_grassland	São Bento	SB1	2014-12-10	07:10:00	Embernagra_platensis	3
Ungrazed_grassland	São Bento	SB1	2014-12-10	07:10:00	Emberizoides_herbicola	1
Ungrazed_grassland	São Bento	SB1	2014-12-10	07:10:00	Gnorimopsar_chopi	1
Ungrazed_grassland	São Bento	SB1	2014-12-10	07:10:00	Emberizoides_ypiranganus	1
Ungrazed_grassland	São Bento	SB1	2014-12-10	07:10:00	Sicalis_luteola	1
Ungrazed_grassland	São Bento	SB1	2014-12-10	07:10:00	Sporophila_pileata	1
Ungrazed_grassland	São Bento	SB1	2014-12-10	07:10:00	Donacospiza_albifrons	1
Ungrazed_grassland	São Bento	SB2	2014-12-10	07:32:00	Emberizoides_herbicola	1
Ungrazed_grassland	São Bento	SB2	2014-12-10	07:32:00	Ammodramus_humeralis	2
Ungrazed_grassland	São Bento	SB2	2014-12-10	07:32:00	Porzana_albicolis	1
Ungrazed_grassland	São Bento	SB2	2014-12-10	07:32:00	Volatinia_jacarina	1
Ungrazed_grassland	São Bento	SB3	2014-12-10	07:58:00	Volatinia_jacarina	2
Ungrazed_grassland	São Bento	SB3	2014-12-10	07:58:00	Emberizoides_herbicola	1
Ungrazed_grassland	São Bento	SB3	2014-12-10	07:58:00	Embernagra_platensis	3
Ungrazed_grassland	São Bento	SB3	2014-12-10	07:58:00	Zonotrichia_capensis	3
Ungrazed_grassland	São Bento	SB3	2014-12-10	07:58:00	Volatinia_jacarina	1
Ungrazed_grassland	São Bento	SB3	2014-12-10	07:58:00	Emberizoides_ypiranganus	1
Ungrazed_grassland	São Bento	SB4	2014-12-10	08:24:00	Embernagra_platensis	2
Ungrazed_grassland	São Bento	SB4	2014-12-10	08:24:00	Ammodramus_humeralis	1
Ungrazed_grassland	São Bento	SB4	2014-12-10	08:24:00	Zonotrichia_capensis	1
Ungrazed_grassland	Sta. Olga	SO1	2015-01-14	07:11:00	Donacospiza_albifrons	1
Ungrazed_grassland	Sta. Olga	SO1	2015-01-14	07:11:00	Tyrannus_savana	2
Ungrazed_grassland	Sta. Olga	SO1	2015-01-14	07:11:00	Zonotrichia_capensis	3
Ungrazed_grassland	Sta. Olga	SO1	2015-01-14	07:11:00	Emberizoides_herbicola	3
Ungrazed_grassland	Sta. Olga	SO1	2015-01-14	07:11:00	Paroaria_coronata	3
Ungrazed_grassland	Sta. Olga	SO1	2015-01-14	07:11:00	Sporophila_cinnamomea*	1
Ungrazed_grassland	Sta. Olga	SO1	2015-01-14	07:11:00	Nothura_maculosa	1
Ungrazed_grassland	Sta. Olga	SO2	2015-01-14	07:40:00	Rhynchotus_rufescens	1
Ungrazed_grassland	Sta. Olga	SO2	2015-01-14	07:40:00	Zonotrichia_capensis	1
Ungrazed_grassland	Sta. Olga	SO3	2015-01-14	08:12:00	Zonotrichia_capensis	1
Ungrazed_grassland	Batovi	BA1	2015-11-09	07:13:00	Zonotrichia_capensis	2
Ungrazed_grassland	Batovi	BA1	2015-11-09	07:13:00	Donacospiza_albifrons	3
Ungrazed_grassland	Batovi	BA2	2015-11-09	07:41:00	Zonotrichia_capensis	1
Ungrazed_grassland	Batovi	BA4	2015-11-09	08:10:00	Zonotrichia_capensis	1
Ungrazed_grassland	Batovi	BA4	2015-11-09	08:10:00	Emberizoides_herbicola	1
Ungrazed_grassland	Batovi	BA4	2015-11-09	08:10:00	Geothlypis_aequinoctialis	2
Ungrazed_grassland	Batovi	BA5	2015-11-09	08:42:00	Donacospiza_albifrons	1
Ungrazed_grassland	Batovi	BA5	2015-11-09	08:42:00	Emberizoides_herbicola	1
Ungrazed_grassland	Raízes	RA1	2015-11-10	07:08:00	Pitangus_sulphuratus	1
Ungrazed_grassland	Raízes	RA1	2015-11-10	07:08:00	Colaptes_campestris	3
Ungrazed_grassland	Raízes	RA1	2015-11-10	07:08:00	Troglodytes_musculus	1
Ungrazed_grassland	Raízes	RA2	2015-11-10	07:34:00	Embernagra_platensis	3
Ungrazed_grassland	Raízes	RA2	2015-11-10	07:34:00	Emberizoides_herbicola	2
Ungrazed_grassland	Raízes	RA2	2015-11-10	07:34:00	Zonotrichia_capensis	1
Ungrazed_grassland	Raízes	RA3	2015-11-10	07:58:00	Culicivora_caudacuta*	2
Ungrazed_grassland	Raízes	RA3	2015-11-10	07:58:00	Agelaioides_badius	3
Ungrazed_grassland	Raízes	RA3	2015-11-10	07:58:00	Embernagra_platensis	1
Ungrazed_grassland	Raízes	RA3	2015-11-10	07:58:00	Zonotrichia_capensis	2
Ungrazed_grassland	Raízes	RA3	2015-11-10	07:58:00	Emberizoides_herbicola	1
Ungrazed_grassland	Raízes	RA3	2015-11-10	07:58:00	Icterus_cayanensis	2
Ungrazed_grassland	Raízes	RA4	2015-11-10	08:32:00	Zonotrichia_capensis	1
Ungrazed_grassland	Raízes	RA4	2015-11-10	08:32:00	Embernagra_platensis	2
Ungrazed_grassland	Raízes	RA5	2015-11-10	08:58:00	Embernagra_platensis	1
Ungrazed_grassland	Raízes	RA5	2015-11-10	08:58:00	Emberizoides_herbicola	1
Ungrazed_grassland	Raízes	RA5	2015-11-10	08:58:00	Geothlypis_aequinoctialis	1
Ungrazed_grassland	Raízes	RA6	2015-11-10	09:24:00	Embernagra_platensis	3
Ungrazed_grassland	Raízes	RA7	2015-11-10	09:53:00	0	0
Ungrazed_grassland	Vacacaí	VA1	2016-01-22	07:11:00	Rhynchotus_rufescens	1
Ungrazed_grassland	Vacacaí	VA2	2016-01-22	07:33:00	Zonotrichia_capensis	2
Ungrazed_grassland	Vacacaí	VA2	2016-01-22	07:58:00	Embernagra_platensis	2
Ungrazed_grassland	Vacacaí	VA3	2016-01-22	08:26:00	Tyrannus_savana	1
Ungrazed_grassland	Vacacaí	VA3	2016-01-22	08:26:00	Ammodramus_humeralis	1
Ungrazed_grassland	Vacacaí	VA4	2016-01-22	08:54:00	Ammodramus_humeralis	2
Ungrazed_grassland	Vacacaí	VA5	2016-01-22	09:18:00	0	0
*threatened species
